# Supplementary material for: CRISPR-based environmental detection of Burkholderia pseudomallei identifies sanitation gaps and melioidosis risk in northeast Thailand
Source: Nat Commun. 2026 May 15;17:6460. doi: 10.1038/s41467-026-73286-8 (PMC13376406; doi:10.1038/s41467-026-73286-8)
Supplement: Supplementary file 4 — Source Data [file 41467_2026_73286_MOESM4_ESM.zip]

Archive with 20 entries (19 files):
- R3.CRISPR-BEEPs.Source.Data.files/
- __MACOSX/._R3.CRISPR-BEEPs.Source.Data.files
- R3.CRISPR-BEEPs.Source.Data.files/~$R2.CRISPR-BEEPs.Source.Data.graphs.main-sup.Figures-Table.xlsx
- __MACOSX/R3.CRISPR-BEEPs.Source.Data.files/._~$R2.CRISPR-BEEPs.Source.Data.graphs.main-sup.Figures-Table.xlsx
- R3.CRISPR-BEEPs.Source.Data.files/R3.CRISPR-BEEPs.Source.Data.uncropped.sup.Figure2c.jpg
- __MACOSX/R3.CRISPR-BEEPs.Source.Data.files/._R3.CRISPR-BEEPs.Source.Data.uncropped.sup.Figure2c.jpg
- R3.CRISPR-BEEPs.Source.Data.files/R3.CRISPR-BEEPs.Source.Data.uncropped.sup.Figure3b.jpg
- __MACOSX/R3.CRISPR-BEEPs.Source.Data.files/._R3.CRISPR-BEEPs.Source.Data.uncropped.sup.Figure3b.jpg
- R3.CRISPR-BEEPs.Source.Data.files/~$R3.CRISPR-BEEPs.Source.Data.graphs.main-sup.Figures-Table.xlsx
- __MACOSX/R3.CRISPR-BEEPs.Source.Data.files/._~$R3.CRISPR-BEEPs.Source.Data.graphs.main-sup.Figures-Table.xlsx
- R3.CRISPR-BEEPs.Source.Data.files/R3.CRISPR-BEEPs.Source.Data.uncropped.sup.Figure3a.jpg
- __MACOSX/R3.CRISPR-BEEPs.Source.Data.files/._R3.CRISPR-BEEPs.Source.Data.uncropped.sup.Figure3a.jpg
- R3.CRISPR-BEEPs.Source.Data.files/R3.CRISPR-BEEPs.Source.Data.uncropped.main.Figure3a.no.treatment.jpg
- __MACOSX/R3.CRISPR-BEEPs.Source.Data.files/._R3.CRISPR-BEEPs.Source.Data.uncropped.main.Figure3a.no.treatment.jpg
- R3.CRISPR-BEEPs.Source.Data.files/R3.CRISPR-BEEPs.Source.Data.uncropped.main.Figure2b.jpg
- __MACOSX/R3.CRISPR-BEEPs.Source.Data.files/._R3.CRISPR-BEEPs.Source.Data.uncropped.main.Figure2b.jpg
- R3.CRISPR-BEEPs.Source.Data.files/R3.CRISPR-BEEPs.Source.Data.graphs.main-sup.Figures-Table.xlsx
- __MACOSX/R3.CRISPR-BEEPs.Source.Data.files/._R3.CRISPR-BEEPs.Source.Data.graphs.main-sup.Figures-Table.xlsx
- R3.CRISPR-BEEPs.Source.Data.files/R3.CRISPR-BEEPs.Source.Data.uncropped.main.Figure3a.Cl.treatment.jpg
- __MACOSX/R3.CRISPR-BEEPs.Source.Data.files/._R3.CRISPR-BEEPs.Source.Data.uncropped.main.Figure3a.Cl.treatment.jpg
