# Supplementary material for: CRISPR-based environmental detection of Burkholderia pseudomallei identifies sanitation gaps and melioidosis risk in northeast Thailand
Source: Nat Commun. 2026 May 15;17:6460. doi: 10.1038/s41467-026-73286-8 (PMC13376406; doi:10.1038/s41467-026-73286-8)
Supplement: Supplementary file 4 — Source Data [file 41467_2026_73286_MOESM4_ESM.zip › R3.CRISPR-BEEPs.Source.Data.files/R3.CRISPR-BEEPs.Source.Data.graphs.main-sup.Figures-Table.xlsx]

## Sheet: Figure1b-c
Figure 1b&c 27,771 MAGs spanning tropical and subtropical regions
Bulk downloads of the metagenome-assembled genome dataset are available from the Joint Genome Institute GEMs database (https://genome.jgi.doe.gov/GEMs), with links to the genome IDs listed below.
genome_id	metagenome_id	genome_length	num_contigs	n50	num_16s	num_5s	num_23s	num_trna	completeness	contamination	quality_score	mimag_quality	otu_id	ecosystem	ecosystem_category	ecosystem_type	habitat	longitude	latitude
3300025516_6	3300025516	2910752	137	34707	1	1	1	43	90.42	0.65	87.17	HQ	OTU-1761	d__Bacteria;p__Proteobacteria;c__Alphaproteobacteria;o__Caulobacterales;f__Caulobacteraceae;g__Brevundimonas;s__	Terrestrial	Deep_subsurface	Serpentinite_rock_and_fluid	-122.439	38.874
3300025516_8	3300025516	2473071	426	6047	1	0	0	37	65.97	2.52	53.37	MQ	OTU-11015	d__Bacteria;p__Proteobacteria;c__Gammaproteobacteria;o__Betaproteobacteriales;f__Burkholderiaceae;g__GJ-E10;s__	Terrestrial	Deep_subsurface	Serpentinite_rock_and_fluid	-122.439	38.874
3300025516_7	3300025516	2626327	104	45304	1	1	0	48	94.49	1.13	88.84	MQ	OTU-1762	d__Bacteria;p__Firmicutes_D;c__UBA994;o__UBA994;f__UBA994;g__;s__	Terrestrial	Deep_subsurface	Serpentinite_rock_and_fluid	-122.439	38.874
3300025516_3	3300025516	3300395	411	9060	0	0	0	31	79.36	4.74	55.66	MQ	OTU-8708	d__Bacteria;p__Proteobacteria;c__Alphaproteobacteria;o__Acetobacterales;f__Acetobacteraceae;g__Ga0074136;s__	Terrestrial	Deep_subsurface	Serpentinite_rock_and_fluid	-122.439	38.874
3300025516_1	3300025516	4906168	289	24717	1	1	1	47	94.19	3.23	78.04	HQ	OTU-17789	d__Bacteria;p__Desulfobacterota;c__BSN033;o__BSN033;f__UBA1163;g__RBG-16-49-23;s__	Terrestrial	Deep_subsurface	Serpentinite_rock_and_fluid	-122.439	38.874
3300025516_14	3300025516	1953493	14	303440	2	1	1	45	95.83	1.67	87.48	HQ	OTU-1262	d__Bacteria;p__Actinobacteriota;c__Coriobacteriia;o__OPB41;f__;g__;s__	Terrestrial	Deep_subsurface	Serpentinite_rock_and_fluid	-122.439	38.874
3300025516_15	3300025516	1879687	133	20802	1	2	0	44	91.95	0.92	87.35	MQ	OTU-6204	d__Bacteria;p__Firmicutes_D;c__UBA994;o__UBA994;f__UBA994;g__;s__	Terrestrial	Deep_subsurface	Serpentinite_rock_and_fluid	-122.439	38.874
3300025516_16	3300025516	1716728	29	97240	0	1	0	24	73.97	0	73.97	MQ	OTU-8704	d__Bacteria;p__Proteobacteria;c__Gammaproteobacteria;o__Xanthomonadales;f__Xanthomonadaceae;g__Silanimonas;s__	Terrestrial	Deep_subsurface	Serpentinite_rock_and_fluid	-122.439	38.874
3300025516_10	3300025516	2393513	246	12165	1	1	1	24	74.14	0	74.14	MQ	OTU-1264	d__Bacteria;p__Proteobacteria;c__Gammaproteobacteria;o__Methylococcales;f__Methylomonadaceae;g__Methylomonas;s__	Terrestrial	Deep_subsurface	Serpentinite_rock_and_fluid	-122.439	38.874
3300025516_11	3300025516	2230860	19	170576	1	2	1	50	97.73	0	97.73	HQ	OTU-1265	d__Bacteria;p__Actinobacteriota;c__UBA9087;o__UBA10029;f__UBA10029;g__UBA10029;s__	Terrestrial	Deep_subsurface	Serpentinite_rock_and_fluid	-122.439	38.874
3300025516_12	3300025516	2064405	268	9462	0	0	0	31	82.46	0.8	78.46	MQ	OTU-1266	d__Bacteria;p__Proteobacteria;c__Alphaproteobacteria;o__Sphingomonadales;f__Sphingomonadaceae;g__UBA6171;s__	Terrestrial	Deep_subsurface	Serpentinite_rock_and_fluid	-122.439	38.874
3300025516_5	3300025516	3033503	49	101185	1	1	1	36	72.41	0	72.41	MQ	OTU-17791	d__Bacteria;p__Proteobacteria;c__Gammaproteobacteria;o__Betaproteobacteriales;f__Burkholderiaceae;g__Azohydromonas;s__	Terrestrial	Deep_subsurface	Serpentinite_rock_and_fluid	-122.439	38.874
3300025510_10	3300025510	2015428	97	29482	0	1	1	46	94.17	1.83	85.02	MQ	OTU-1262	d__Bacteria;p__Actinobacteriota;c__Coriobacteriia;o__OPB41;f__;g__;s__	Terrestrial	Deep_subsurface	Serpentinite_rock_and_fluid	-122.439	38.874
3300025510_11	3300025510	1566137	104	21137	1	1	1	40	92.08	1.28	85.68	HQ	OTU-7919	d__Bacteria;p__Actinobacteriota;c__Coriobacteriia;o__OPB41;f__UBA912;g__;s__	Terrestrial	Deep_subsurface	Serpentinite_rock_and_fluid	-122.439	38.874
3300025510_8	3300025510	2200413	91	36208	2	2	1	47	91.53	0.36	89.73	HQ	OTU-6204	d__Bacteria;p__Firmicutes_D;c__UBA994;o__UBA994;f__UBA994;g__;s__	Terrestrial	Deep_subsurface	Serpentinite_rock_and_fluid	-122.439	38.874
3300025510_9	3300025510	2098559	11	264483	0	3	1	31	66.83	0	66.83	MQ	OTU-17792	d__Bacteria;p__Bacteroidota;c__Bacteroidia;o__Bacteroidales;f__UBA7960;g__UBA7960;s__	Terrestrial	Deep_subsurface	Serpentinite_rock_and_fluid	-122.439	38.874
3300025510_4	3300025510	2724409	100	42568	1	2	1	43	94.31	0.17	93.46	HQ	OTU-6208	d__Bacteria;p__Proteobacteria;c__Gammaproteobacteria;o__Betaproteobacteriales;f__Rhodocyclaceae;g__UBA2250;s__	Terrestrial	Deep_subsurface	Serpentinite_rock_and_fluid	-122.439	38.874
3300025510_5	3300025510	2624873	192	20033	1	1	0	46	90.68	2.76	76.88	MQ	OTU-6209	d__Bacteria;p__Deinococcota;c__Deinococci;o__Deinococcales;f__Trueperaceae;g__;s__	Terrestrial	Deep_subsurface	Serpentinite_rock_and_fluid	-122.439	38.874
3300025510_6	3300025510	2507664	139	28536	0	2	0	33	91.53	0.82	87.43	MQ	OTU-6210	d__Bacteria;p__Firmicutes_D;c__Dethiobacteria;o__Dethiobacterales;f__Dethiobacteraceae;g__;s__	Terrestrial	Deep_subsurface	Serpentinite_rock_and_fluid	-122.439	38.874
3300025510_7	3300025510	2377982	109	36913	0	1	0	37	87.58	2.05	77.33	MQ	OTU-10661	d__Bacteria;p__Proteobacteria;c__Gammaproteobacteria;o__Betaproteobacteriales;f__Burkholderiaceae;g__Macromonas;s__	Terrestrial	Deep_subsurface	Serpentinite_rock_and_fluid	-122.439	38.874
3300025510_1	3300025510	3664918	143	37261	0	0	0	39	98.27	0.14	97.57	MQ	OTU-11017	d__Bacteria;p__Proteobacteria;c__Alphaproteobacteria;o__Rhodobacterales;f__Rhodobacteraceae;g__32-66-9;s__	Terrestrial	Deep_subsurface	Serpentinite_rock_and_fluid	-122.439	38.874
3300025510_2	3300025510	3225081	13	290911	1	1	1	46	98.1	0.95	93.35	HQ	OTU-6213	d__Bacteria;p__Proteobacteria;c__Alphaproteobacteria;o__Rhizobiales;f__Xanthobacteraceae;g__Ga0077548;s__	Terrestrial	Deep_subsurface	Serpentinite_rock_and_fluid	-122.439	38.874
3300025490_2	3300025490	2200727	51	70786	1	3	1	41	93.22	1.41	86.17	HQ	OTU-15737	d__Bacteria;p__Firmicutes_D;c__Dethiobacteria;o__Dethiobacterales;f__Dethiobacteraceae;g__;s__	Terrestrial	Deep_subsurface	Serpentinite_rock_and_fluid	-122.439	38.874
3300025490_1	3300025490	2388197	22	171979	1	2	0	28	68.88	0.77	65.03	MQ	OTU-15739	d__Bacteria;p__Firmicutes_B;c__Moorellia;o__PH28-bin88;f__PH28-bin88;g__;s__	Terrestrial	Deep_subsurface	Serpentinite_rock_and_fluid	-122.439	38.874
3300025490_3	3300025490	2165110	88	37900	0	2	0	37	90.68	1.13	85.03	MQ	OTU-6210	d__Bacteria;p__Firmicutes_D;c__Dethiobacteria;o__Dethiobacterales;f__Dethiobacteraceae;g__;s__	Terrestrial	Deep_subsurface	Serpentinite_rock_and_fluid	-122.439	38.874
3300025490_4	3300025490	1797631	28	107777	3	2	0	37	57.2	0	57.2	MQ	OTU-15738	d__Bacteria;p__Firmicutes_D;c__UBA994;o__UBA994;f__UBA994;g__UBA994;s__	Terrestrial	Deep_subsurface	Serpentinite_rock_and_fluid	-122.439	38.874
3300025536_13	3300025536	1962606	84	34594	0	1	0	39	95.27	0.9	90.77	MQ	OTU-75	d__Bacteria;p__Verrucomicrobiota;c__Chlamydiia;o__Parachlamydiales;f__Ga0074140;g__;s__	Terrestrial	Deep_subsurface	Serpentinite_rock_and_fluid	-122.439	38.874
3300025536_10	3300025536	2662278	15	437323	1	1	1	36	97.54	0.41	95.49	HQ	OTU-8993	d__Bacteria;p__Bacteroidota;c__Bacteroidia;o__Chitinophagales;f__Chitinophagaceae;g__Hydrotalea;s__	Terrestrial	Deep_subsurface	Serpentinite_rock_and_fluid	-122.439	38.874
3300025536_11	3300025536	2618229	108	32788	0	0	0	26	93.43	1.57	85.58	MQ	OTU-9251	d__Bacteria;p__Bacteroidota;c__Bacteroidia;o__Flavobacteriales;f__Flavobacteriaceae;g__Flavobacterium;s__	Terrestrial	Deep_subsurface	Serpentinite_rock_and_fluid	-122.439	38.874
3300025536_25	3300025536	819377	6	112267	1	1	1	45	63.93	0	63.93	MQ	OTU-11498	d__Bacteria;p__Patescibacteria;c__Paceibacteria;o__UBA9983;f__Kaiserbacteraceae;g__;s__	Terrestrial	Deep_subsurface	Serpentinite_rock_and_fluid	-122.439	38.874
3300025536_54	3300025536	984893	1	984893	1	1	1	19	63.79	0	63.79	MQ	OTU-7756	d__Bacteria;p__Actinobacteriota;c__Actinobacteria;o__Nanopelagicales;f__Nanopelagicaceae;g__Planktophila;s__	Terrestrial	Deep_subsurface	Serpentinite_rock_and_fluid	-122.439	38.874
3300025536_24	3300025536	819670	6	276801	1	0	1	46	78.58	0	78.58	MQ	OTU-11518	d__Bacteria;p__Patescibacteria;c__Paceibacteria;o__Ryanbacterales;f__GWA2-47-10b;g__;s__	Terrestrial	Deep_subsurface	Serpentinite_rock_and_fluid	-122.439	38.874
3300025536_23	3300025536	834915	14	134010	1	1	1	47	83.91	1.88	74.51	MQ	OTU-290	d__Bacteria;p__Patescibacteria;c__Paceibacteria;o__UBA9983;f__Taylorbacteraceae;g__;s__	Terrestrial	Deep_subsurface	Serpentinite_rock_and_fluid	-122.439	38.874
3300025536_20	3300025536	901556	41	35506	0	0	1	46	62.79	0	62.79	MQ	OTU-1905	d__Bacteria;p__Patescibacteria;c__Paceibacteria;o__UBA9983;f__Kaiserbacteraceae;g__UBA10103;s__	Terrestrial	Deep_subsurface	Serpentinite_rock_and_fluid	-122.439	38.874
3300025536_18	3300025536	1022262	44	38316	0	1	1	38	59.8	0.85	55.55	MQ	OTU-8988	d__Bacteria;p__Patescibacteria;c__Paceibacteria;o__UBA9983;f__Kaiserbacteraceae;g__UBA10103;s__	Terrestrial	Deep_subsurface	Serpentinite_rock_and_fluid	-122.439	38.874
3300025536_14	3300025536	1383162	31	68887	0	0	0	32	90.71	1.35	83.96	MQ	OTU-85	d__Bacteria;p__Verrucomicrobiota;c__Chlamydiia;o__Parachlamydiales;f__SM23-39;g__;s__	Terrestrial	Deep_subsurface	Serpentinite_rock_and_fluid	-122.439	38.874
3300025536_1	3300025536	6135301	261	39751	1	1	1	49	96.97	4.51	74.42	HQ	OTU-9872	d__Bacteria;p__Proteobacteria;c__Alphaproteobacteria;o__Reyranellales;f__Reyranellaceae;g__Reyranella;s__	Terrestrial	Deep_subsurface	Serpentinite_rock_and_fluid	-122.439	38.874
3300025536_2	3300025536	6084197	229	41841	0	1	0	74	95.57	1.57	87.72	MQ	OTU-9873	d__Bacteria;p__Proteobacteria;c__Gammaproteobacteria;o__Betaproteobacteriales;f__Burkholderiaceae;g__UBA7693;s__	Terrestrial	Deep_subsurface	Serpentinite_rock_and_fluid	-122.439	38.874
3300025536_3	3300025536	4429002	121	60830	0	3	0	39	99.14	0.56	96.34	MQ	OTU-9874	d__Bacteria;p__Proteobacteria;c__Gammaproteobacteria;o__Methylococcales;f__Methylomonadaceae;g__Methylomonas;s__	Terrestrial	Deep_subsurface	Serpentinite_rock_and_fluid	-122.439	38.874
3300025536_5	3300025536	3643500	352	13018	1	1	1	48	85.59	2.75	71.84	MQ	OTU-9875	d__Bacteria;p__Gemmatimonadota;c__Gemmatimonadetes;o__Gemmatimonadales;f__Gemmatimonadaceae;g__;s__	Terrestrial	Deep_subsurface	Serpentinite_rock_and_fluid	-122.439	38.874
3300025536_6	3300025536	3589238	340	13829	1	1	0	32	86.01	3.69	67.56	MQ	OTU-9876	d__Bacteria;p__Bacteroidota;c__Bacteroidia;o__Chitinophagales;f__Chitinophagaceae;g__Sediminibacterium;s__	Terrestrial	Deep_subsurface	Serpentinite_rock_and_fluid	-122.439	38.874
3300025536_8	3300025536	3356062	51	86388	1	1	1	43	90.05	0.55	87.3	HQ	OTU-9878	d__Bacteria;p__Bacteroidota;c__UBA10030;o__;f__;g__;s__	Terrestrial	Deep_subsurface	Serpentinite_rock_and_fluid	-122.439	38.874
3300025536_9	3300025536	3086897	52	93878	1	1	1	45	99.25	0.05	99	HQ	OTU-9879	d__Bacteria;p__Proteobacteria;c__Alphaproteobacteria;o__Sphingomonadales;f__Sphingomonadaceae;g__Novosphingobium;s__	Terrestrial	Deep_subsurface	Serpentinite_rock_and_fluid	-122.439	38.874
3300025536_26	3300025536	798931	5	206119	1	1	1	42	83.91	0	83.91	MQ	OTU-11487	d__Bacteria;p__Patescibacteria;c__Paceibacteria;o__UBA9983;f__Kaiserbacteraceae;g__1-14-0-10-45-20;s__	Terrestrial	Deep_subsurface	Serpentinite_rock_and_fluid	-122.439	38.874
3300025536_7	3300025536	3503261	16	391201	1	1	1	36	98.63	0	98.63	HQ	OTU-9877	d__Bacteria;p__Bacteroidota;c__Bacteroidia;o__NS11-12g;f__UBA955;g__;s__	Terrestrial	Deep_subsurface	Serpentinite_rock_and_fluid	-122.439	38.874
3300007803_15	3300007803	1278095	132	12612	1	1	1	14	65.83	2.2	54.83	MQ	OTU-9009	d__Bacteria;p__Firmicutes_C;c__Negativicutes;o__Veillonellales;f__Veillonellaceae;g__Veillonella;s__Veillonella_rogosae	Human	Digestive_system	Human	-77.1012	39.0043
3300007803_19	3300007803	1135045	137	9930	0	0	0	7	68.56	0.62	65.46	MQ	OTU-1221	d__Bacteria;p__Campylobacterota;c__Campylobacteria;o__Campylobacterales;f__Campylobacteraceae;g__Campylobacter_A;s__	Human	Digestive_system	Human	-77.1012	39.0043
3300007803_10	3300007803	1557142	78	26736	1	0	0	22	54.52	0.64	51.32	MQ	OTU-14680	d__Bacteria;p__Bacteroidota;c__Bacteroidia;o__Bacteroidales;f__Bacteroidaceae;g__Prevotella;s__Prevotella_nanceiensis	Human	Digestive_system	Human	-77.1012	39.0043
3300007803_26	3300007803	874859	6	245865	0	0	0	28	61.24	1.12	55.64	MQ	OTU-16994	d__Bacteria;p__Patescibacteria;c__Gracilibacteria;o__Absconditabacterales;f__X112;g__;s__	Human	Digestive_system	Human	-77.1012	39.0043
3300007803_9	3300007803	1612842	11	228954	0	0	0	37	90.34	0.48	87.94	MQ	OTU-5259	d__Bacteria;p__Firmicutes;c__Bacilli;o__Erysipelotrichales;f__Erysipelotrichaceae;g__Solobacterium;s__	Human	Digestive_system	Human	-77.1012	39.0043
3300007803_8	3300007803	1657448	61	40931	1	1	1	18	55.3	0	55.3	MQ	OTU-7258	d__Bacteria;p__Bacteroidota;c__Bacteroidia;o__Flavobacteriales;f__Flavobacteriaceae;g__Capnocytophaga;s__	Human	Digestive_system	Human	-77.1012	39.0043
3300007803_5	3300007803	1979162	116	27585	1	0	0	17	94.54	3.59	76.59	MQ	OTU-8087	d__Bacteria;p__Firmicutes;c__Bacilli;o__Staphylococcales;f__Gemellaceae;g__Gemella;s__Gemella_sanguinis	Human	Digestive_system	Human	-77.1012	39.0043
3300007803_4	3300007803	2110433	117	36342	1	2	1	34	94.7	4.54	72	HQ	OTU-14182	d__Bacteria;p__Firmicutes_A;c__Clostridia;o__Tissierellales;f__Helcococcaceae;g__Parvimonas;s__	Human	Digestive_system	Human	-77.1012	39.0043
3300007803_7	3300007803	1779982	69	39587	1	1	1	21	97.2	0	97.2	MQ	OTU-4772	d__Bacteria;p__Firmicutes_A;c__Clostridia;o__Peptostreptococcales;f__Peptostreptococcaceae;g__Peptostreptococcus;s__	Human	Digestive_system	Human	-77.1012	39.0043
3300007803_6	3300007803	1851988	173	13482	1	1	1	32	87.08	3.15	71.33	MQ	OTU-17343	d__Bacteria;p__Fusobacteriota;c__Fusobacteriia;o__Fusobacteriales;f__Fusobacteriaceae;g__Fusobacterium;s__	Human	Digestive_system	Human	-77.1012	39.0043
3300007803_3	3300007803	2482248	80	43851	1	3	0	31	89.71	1.97	79.86	MQ	OTU-920	d__Bacteria;p__Bacteroidota;c__Bacteroidia;o__Bacteroidales;f__Bacteroidaceae;g__Prevotella;s__Prevotella_pallens	Human	Digestive_system	Human	-77.1012	39.0043
3300027539_1	3300027539	1233419	27	91579	0	0	0	30	66.45	2	56.45	MQ	OTU-2690	d__Bacteria;p__Firmicutes_A;c__Clostridia;o__4C28d-15;f__;g__;s__	Arthropoda	Digestive_system	Termite_gut	-80.2332	26.0625
3300003177_2	3300003177	3446418	555	6693	1	0	0	44	69.41	2.98	54.51	MQ	OTU-14409	d__Bacteria;p__Proteobacteria;c__Gammaproteobacteria;o__Pseudomonadales;f__Hahellaceae;g__;s__	Aquatic	Marine	Black_smoker_hydrothermal_chimney	149.989	-3.565
3300003177_7	3300003177	1379646	156	11331	0	1	0	32	87.47	2.85	73.22	MQ	OTU-14411	d__Bacteria;p__Campylobacterota;c__Desulfurellia;o__;f__;g__;s__	Aquatic	Marine	Black_smoker_hydrothermal_chimney	149.989	-3.565
3300026062_2	3300026062	3773452	605	6617	0	0	0	31	78.53	2.58	65.63	MQ	OTU-14208	d__Bacteria;p__UBP10;c__GR-WP33-30;o__UBA9968;f__;g__;s__	Terrestrial	Soil	Natural_and_restored_wetlands	-121.769	38.0525
3300025847_116	3300025847	1063733	1	1063733	0	0	0	34	64.12	0	64.12	MQ	OTU-2241	d__Bacteria;p__Caldisericota;c__Caldisericia;o__;f__;g__;s__	Wastewater	Anaerobic_digestor	Anaerobic_digestor_sludge	114.17	22.28
3300025847_38	3300025847	2362664	239	14636	0	1	0	36	97.26	1.72	88.66	MQ	OTU-1037	d__Bacteria;p__Thermotogota;c__Thermotogae;o__Petrotogales;f__Kosmotogaceae;g__Mesotoga;s__Mesotoga_prima	Wastewater	Anaerobic_digestor	Anaerobic_digestor_sludge	114.17	22.28
3300025847_33	3300025847	2576253	290	11517	0	2	0	36	94.02	2.88	79.62	MQ	OTU-1040	d__Bacteria;p__Thermotogota;c__Thermotogae;o__;f__;g__;s__	Wastewater	Anaerobic_digestor	Anaerobic_digestor_sludge	114.17	22.28
3300025847_32	3300025847	2633485	280	11780	1	2	2	31	81.28	0.25	80.03	MQ	OTU-6763	d__Bacteria;p__Bacteroidota;c__Bacteroidia;o__Chitinophagales;f__BACL12;g__UBA11426;s__UBA11426_sp1	Wastewater	Anaerobic_digestor	Anaerobic_digestor_sludge	114.17	22.28
3300025847_31	3300025847	2688535	464	5952	0	2	0	25	74.16	3.44	56.96	MQ	OTU-10004	d__Bacteria;p__Spirochaetota;c__UBA4802;o__UBA4802;f__UBA5550;g__UBA5550;s__	Wastewater	Anaerobic_digestor	Anaerobic_digestor_sludge	114.17	22.28
3300025847_30	3300025847	2755459	242	14401	0	1	1	40	93.69	1.62	85.59	MQ	OTU-9516	d__Bacteria;p__Actinobacteriota;c__Actinobacteria;o__Actinomycetales;f__Dermatophilaceae;g__Tetrasphaera;s__Tetrasphaera_elongata	Wastewater	Anaerobic_digestor	Anaerobic_digestor_sludge	114.17	22.28
3300025847_36	3300025847	2429332	180	25333	3	2	1	43	89.24	2.05	78.99	MQ	OTU-4952	d__Bacteria;p__Firmicutes_B;c__Syntrophomonadia;o__Syntrophomonadales;f__Syntrophomonadaceae;g__Syntrophomonas_B;s__	Wastewater	Anaerobic_digestor	Anaerobic_digestor_sludge	114.17	22.28
3300025847_35	3300025847	2381936	283	10075	0	0	0	45	87.53	4.86	63.23	MQ	OTU-11501	d__Bacteria;p__Firmicutes_B;c__Syntrophomonadia;o__Syntrophomonadales;f__Syntrophomonadaceae;g__UBA1368;s__GCA_002305965.1	Wastewater	Anaerobic_digestor	Anaerobic_digestor_sludge	114.17	22.28
3300025847_34	3300025847	2546707	430	6207	1	1	1	28	65.18	1.66	56.88	MQ	OTU-623	d__Bacteria;p__Bacteroidota;c__Bacteroidia;o__Bacteroidales;f__Lentimicrobiaceae;g__Lentimicrobium;s__	Wastewater	Anaerobic_digestor	Anaerobic_digestor_sludge	114.17	22.28
3300025847_19	3300025847	3379379	261	18558	1	2	1	39	93.4	1.79	84.45	HQ	OTU-10922	d__Bacteria;p__Bacteroidota;c__Bacteroidia;o__Bacteroidales;f__Prolixibacteraceae;g__6E;s__	Wastewater	Anaerobic_digestor	Anaerobic_digestor_sludge	114.17	22.28
3300025847_18	3300025847	3394036	379	11756	0	1	1	34	93.44	3.59	75.49	MQ	OTU-2981	d__Bacteria;p__Bacteroidota;c__Bacteroidia;o__Bacteroidales;f__vadinHA17;g__LD21;s__	Wastewater	Anaerobic_digestor	Anaerobic_digestor_sludge	114.17	22.28
3300025847_14	3300025847	3742649	215	31397	1	0	1	35	86.82	0.7	83.32	MQ	OTU-3003	d__Bacteria;p__Proteobacteria;c__Gammaproteobacteria;o__Betaproteobacteriales;f__Burkholderiaceae;g__Ottowia;s__	Wastewater	Anaerobic_digestor	Anaerobic_digestor_sludge	114.17	22.28
3300025847_10	3300025847	4337601	350	16898	0	0	0	40	87.71	2.06	77.41	MQ	OTU-5646	d__Bacteria;p__Proteobacteria;c__Gammaproteobacteria;o__Competibacterales;f__Competibacteraceae;g__;s__	Wastewater	Anaerobic_digestor	Anaerobic_digestor_sludge	114.17	22.28
3300025847_12	3300025847	3574004	588	6473	1	0	0	23	69.6	1.02	64.5	MQ	OTU-2844	d__Bacteria;p__Bacteroidota;c__Bacteroidia;o__Chitinophagales;f__Saprospiraceae;g__;s__	Wastewater	Anaerobic_digestor	Anaerobic_digestor_sludge	114.17	22.28
3300025847_5	3300025847	5542740	750	8802	0	0	0	49	81.71	2.69	68.26	MQ	OTU-2848	d__Bacteria;p__Planctomycetota;c__Phycisphaerae;o__UBA1845;f__UTPLA1;g__;s__	Wastewater	Anaerobic_digestor	Anaerobic_digestor_sludge	114.17	22.28
3300025847_68	3300025847	788494	100	9216	1	1	1	26	61.57	1.72	52.97	MQ	OTU-16242	d__Bacteria;p__Patescibacteria;c__Gracilibacteria;o__Absconditabacterales;f__X112;g__UBA6263;s__	Wastewater	Anaerobic_digestor	Anaerobic_digestor_sludge	114.17	22.28
3300025847_61	3300025847	1005283	152	6952	2	1	1	33	75.46	0.2	74.46	MQ	OTU-11723	d__Bacteria;p__Firmicutes_A;c__Clostridia;o__4C28d-15;f__CAG-314;g__;s__	Wastewater	Anaerobic_digestor	Anaerobic_digestor_sludge	114.17	22.28
3300025847_42	3300025847	2053314	252	9898	0	0	0	30	84.24	1.66	75.94	MQ	OTU-9792	d__Archaea;p__Halobacterota;c__Methanosarcinia;o__Methanotrichales;f__Methanotrichaceae;g__Methanothrix;s__GCF_000204415.1	Wastewater	Anaerobic_digestor	Anaerobic_digestor_sludge	114.17	22.28
3300025847_43	3300025847	1864125	154	15850	1	2	1	47	85.51	0.02	85.41	MQ	OTU-11104	d__Bacteria;p__Firmicutes_A;c__Clostridia;o__Oscillospirales;f__Ruminococcaceae;g__;s__	Wastewater	Anaerobic_digestor	Anaerobic_digestor_sludge	114.17	22.28
3300025847_40	3300025847	2009366	331	6388	0	1	0	24	75.29	0.52	72.69	MQ	OTU-12514	d__Bacteria;p__Spirochaetota;c__Spirochaetia;o__Treponematales;f__UBA12059;g__UBA5200;s__	Wastewater	Anaerobic_digestor	Anaerobic_digestor_sludge	114.17	22.28
3300025847_46	3300025847	1507551	208	8465	0	0	0	10	62.24	0.09	61.79	MQ	OTU-5110	d__Bacteria;p__Firmicutes_B;c__Syntrophomonadia;o__Syntrophomonadales;f__Syntrophomonadaceae;g__Syntrophomonas_B;s__	Wastewater	Anaerobic_digestor	Anaerobic_digestor_sludge	114.17	22.28
3300025847_44	3300025847	1708534	67	43153	1	1	1	29	63.55	0.03	63.4	MQ	OTU-12496	d__Bacteria;p__Firmicutes_A;c__Clostridia;o__Christensenellales;f__CAG-138;g__UBA3792;s__	Wastewater	Anaerobic_digestor	Anaerobic_digestor_sludge	114.17	22.28
3300025847_45	3300025847	1679386	12	165061	1	2	0	42	97.87	0	97.87	MQ	OTU-9352	d__Bacteria;p__Firmicutes_A;c__Clostridia;o__Saccharofermentanales;f__Saccharofermentanaceae;g__;s__	Wastewater	Anaerobic_digestor	Anaerobic_digestor_sludge	114.17	22.28
3300025847_48	3300025847	1468428	267	5678	0	0	0	20	58.27	0.67	54.92	MQ	OTU-8208	d__Bacteria;p__Desulfobacterota;c__Desulfomonilia;o__UBA1062;f__UBA1062;g__;s__	Wastewater	Anaerobic_digestor	Anaerobic_digestor_sludge	114.17	22.28
3300025847_49	3300025847	1387564	173	9447	1	1	1	30	57.13	0.52	54.53	MQ	OTU-12539	d__Bacteria;p__Actinobacteriota;c__Actinobacteria;o__Propionibacteriales;f__Nocardioidaceae;g__;s__	Wastewater	Anaerobic_digestor	Anaerobic_digestor_sludge	114.17	22.28
3300025847_26	3300025847	2883650	526	5740	0	0	0	19	51.28	0	51.28	MQ	OTU-10464	d__Bacteria;p__Chloroflexota;c__Anaerolineae;o__Caldilineales;f__Caldilineaceae;g__Caldilinea;s__	Wastewater	Anaerobic_digestor	Anaerobic_digestor_sludge	114.17	22.28
3300025847_27	3300025847	2822698	197	21897	0	1	1	44	90.03	4.55	67.28	MQ	OTU-10465	d__Bacteria;p__Firmicutes_A;c__Clostridia;o__Christensenellales;f__CAG-138;g__UBA7703;s__	Wastewater	Anaerobic_digestor	Anaerobic_digestor_sludge	114.17	22.28
3300025847_28	3300025847	2810423	240	16480	0	0	0	33	86.62	4.05	66.37	MQ	OTU-16625	d__Bacteria;p__Bacteroidota;c__Bacteroidia;o__Bacteroidales;f__vadinHA17;g__SR-FBR-E99;s__	Wastewater	Anaerobic_digestor	Anaerobic_digestor_sludge	114.17	22.28
3300025847_21	3300025847	3228502	26	242255	0	2	0	39	97.88	4.02	77.78	MQ	OTU-9506	d__Bacteria;p__Bacteroidota;c__Bacteroidia;o__Flavobacteriales;f__Flavobacteriaceae;g__BACL21;s__GCA_002440705.1	Wastewater	Anaerobic_digestor	Anaerobic_digestor_sludge	114.17	22.28
3300025847_50	3300025847	1306287	204	7051	2	0	0	33	64.07	0	64.07	MQ	OTU-13483	d__Bacteria;p__Synergistota;c__Synergistia;o__Synergistales;f__Thermovirgaceae;g__58-81;s__	Wastewater	Anaerobic_digestor	Anaerobic_digestor_sludge	114.17	22.28
3300025847_25	3300025847	2929592	243	17922	0	4	0	37	94.92	4.7	71.42	MQ	OTU-10463	d__Bacteria;p__Thermotogota;c__Thermotogae;o__;f__;g__;s__	Wastewater	Anaerobic_digestor	Anaerobic_digestor_sludge	114.17	22.28
3300025847_29	3300025847	2772539	248	15676	2	1	2	44	70.54	1.66	62.24	MQ	OTU-9501	d__Bacteria;p__Actinobacteriota;c__Actinobacteria;o__Nanopelagicales;f__UBA10799;g__;s__	Wastewater	Anaerobic_digestor	Anaerobic_digestor_sludge	114.17	22.28
3300009779_59	3300009779	1642424	105	29637	1	1	1	29	89.44	0	89.44	MQ	OTU-2096	d__Bacteria;p__Proteobacteria;c__Alphaproteobacteria;o__Micavibrionales;f__Micavibrionaceae;g__GCA-2708415;s__	Wastewater	Anaerobic_digestor	Anaerobic_digestor_sludge	114.17	22.28
3300009779_58	3300009779	1670441	219	8984	0	0	0	31	83.86	0.22	82.76	MQ	OTU-2097	NULL	Wastewater	Anaerobic_digestor	Anaerobic_digestor_sludge	114.17	22.28
3300009779_57	3300009779	1715837	133	18392	0	1	2	23	93.26	0.35	91.51	MQ	OTU-2098	d__Bacteria;p__Firmicutes_A;c__Clostridia;o__Peptostreptococcales;f__Anaerovoracaceae;g__UBA10908;s__	Wastewater	Anaerobic_digestor	Anaerobic_digestor_sludge	114.17	22.28
3300009779_55	3300009779	1769318	173	13103	0	1	1	40	91.1	2.55	78.35	MQ	OTU-12496	d__Bacteria;p__Firmicutes_A;c__Clostridia;o__Christensenellales;f__CAG-138;g__UBA3792;s__	Wastewater	Anaerobic_digestor	Anaerobic_digestor_sludge	114.17	22.28
3300009779_51	3300009779	1709547	306	5818	0	0	0	12	60.3	1.25	54.05	MQ	OTU-12514	d__Bacteria;p__Spirochaetota;c__Spirochaetia;o__Treponematales;f__UBA12059;g__UBA5200;s__	Wastewater	Anaerobic_digestor	Anaerobic_digestor_sludge	114.17	22.28
3300009779_6	3300009779	5229744	579	10930	3	1	1	32	90.54	4.37	68.69	MQ	OTU-2844	d__Bacteria;p__Bacteroidota;c__Bacteroidia;o__Chitinophagales;f__Saprospiraceae;g__;s__	Wastewater	Anaerobic_digestor	Anaerobic_digestor_sludge	114.17	22.28
3300009779_2	3300009779	6650668	284	35967	0	1	2	64	97.73	2.27	86.38	MQ	OTU-2848	d__Bacteria;p__Planctomycetota;c__Phycisphaerae;o__UBA1845;f__UTPLA1;g__;s__	Wastewater	Anaerobic_digestor	Anaerobic_digestor_sludge	114.17	22.28
3300009779_74	3300009779	1280732	223	6164	1	0	0	16	69.56	2.01	59.51	MQ	OTU-1394	d__Bacteria;p__Firmicutes_A;c__Clostridia;o__Oscillospirales;f__Oscillospiraceae;g__;s__	Wastewater	Anaerobic_digestor	Anaerobic_digestor_sludge	114.17	22.28
3300009779_77	3300009779	1193859	235	5258	0	0	0	21	57.66	0	57.66	MQ	OTU-9792	d__Archaea;p__Halobacterota;c__Methanosarcinia;o__Methanotrichales;f__Methanotrichaceae;g__Methanothrix;s__GCF_000204415.1	Wastewater	Anaerobic_digestor	Anaerobic_digestor_sludge	114.17	22.28
3300009779_13	3300009779	3659252	307	15806	1	1	1	33	95.44	4.43	73.29	HQ	OTU-2981	d__Bacteria;p__Bacteroidota;c__Bacteroidia;o__Bacteroidales;f__vadinHA17;g__LD21;s__	Wastewater	Anaerobic_digestor	Anaerobic_digestor_sludge	114.17	22.28
3300009779_12	3300009779	3745971	247	23377	0	1	1	33	92.22	3.19	76.27	MQ	OTU-760	d__Bacteria;p__Proteobacteria;c__Gammaproteobacteria;o__Chromatiales;f__Sedimenticolaceae;g__41T-STBD-0c-01a;s__	Wastewater	Anaerobic_digestor	Anaerobic_digestor_sludge	114.17	22.28
3300009779_15	3300009779	3547627	332	14585	1	0	0	39	92.24	4.89	67.79	MQ	OTU-763	d__Bacteria;p__Proteobacteria;c__Gammaproteobacteria;o__Competibacterales;f__Competibacteraceae;g__UBA2383;s__	Wastewater	Anaerobic_digestor	Anaerobic_digestor_sludge	114.17	22.28
3300009779_14	3300009779	3608053	295	17041	0	0	0	40	96.41	3.96	76.61	MQ	OTU-764	d__Bacteria;p__Proteobacteria;c__Alphaproteobacteria;o__Rhodobacterales;f__Rhodobacteraceae;g__CCB-MM2;s__	Wastewater	Anaerobic_digestor	Anaerobic_digestor_sludge	114.17	22.28
3300009779_112	3300009779	645212	96	7769	1	1	1	30	63.95	0	63.95	MQ	OTU-13726	d__Bacteria;p__Patescibacteria;c__ABY1;o__Uhrbacterales;f__2-12-FULL-60-25;g__21-14-all-47-17;s__	Wastewater	Anaerobic_digestor	Anaerobic_digestor_sludge	114.17	22.28
3300009779_39	3300009779	2289660	314	8496	0	0	0	34	81.16	1.88	71.76	MQ	OTU-172	d__Bacteria;p__Bacteroidota;c__Bacteroidia;o__Bacteroidales;f__WCHB1-69;g__UBA5429;s__	Wastewater	Anaerobic_digestor	Anaerobic_digestor_sludge	114.17	22.28
3300009779_35	3300009779	2389118	444	5360	0	0	0	17	65.62	1.89	56.17	MQ	OTU-173	d__Bacteria;p__Proteobacteria;c__Alphaproteobacteria;o__Rhodobacterales;f__Rhodobacteraceae;g__UBA6273;s__	Wastewater	Anaerobic_digestor	Anaerobic_digestor_sludge	114.17	22.28
3300009779_34	3300009779	2401745	302	9859	0	2	0	28	75.36	3	60.36	MQ	OTU-10463	d__Bacteria;p__Thermotogota;c__Thermotogae;o__;f__;g__;s__	Wastewater	Anaerobic_digestor	Anaerobic_digestor_sludge	114.17	22.28
3300009779_33	3300009779	2459968	278	10613	0	2	0	30	73.56	3.49	56.11	MQ	OTU-7867	d__Bacteria;p__Bacteroidota;c__Bacteroidia;o__Bacteroidales;f__BBW3;g__;s__	Wastewater	Anaerobic_digestor	Anaerobic_digestor_sludge	114.17	22.28
3300009779_56	3300009779	1746904	166	13241	2	0	0	39	89.24	0	89.24	MQ	OTU-2099	d__Bacteria;p__Firmicutes_A;c__Clostridia;o__Saccharofermentanales;f__Saccharofermentanaceae;g__;s__	Wastewater	Anaerobic_digestor	Anaerobic_digestor_sludge	114.17	22.28
3300009779_54	3300009779	1703896	241	8261	0	0	0	23	66.14	0.58	63.24	MQ	OTU-5110	d__Bacteria;p__Firmicutes_B;c__Syntrophomonadia;o__Syntrophomonadales;f__Syntrophomonadaceae;g__Syntrophomonas_B;s__	Wastewater	Anaerobic_digestor	Anaerobic_digestor_sludge	114.17	22.28
3300009779_61	3300009779	1636267	57	44154	0	1	0	36	78.47	1.48	71.07	MQ	OTU-11104	d__Bacteria;p__Firmicutes_A;c__Clostridia;o__Oscillospirales;f__Ruminococcaceae;g__;s__	Wastewater	Anaerobic_digestor	Anaerobic_digestor_sludge	114.17	22.28
3300009779_11	3300009779	4080048	123	48438	1	2	0	42	98.65	1.47	91.3	MQ	OTU-761	d__Bacteria;p__Proteobacteria;c__Gammaproteobacteria;o__Thiotrichales;f__Thiotrichaceae;g__Thiothrix_A;s__	Wastewater	Anaerobic_digestor	Anaerobic_digestor_sludge	114.17	22.28
3300009779_89	3300009779	1024663	171	6385	0	1	0	25	70.65	2.02	60.55	MQ	OTU-12737	d__Bacteria;p__Firmicutes_A;c__Clostridia;o__4C28d-15;f__CAG-314;g__;s__	Wastewater	Anaerobic_digestor	Anaerobic_digestor_sludge	114.17	22.28
3300009779_84	3300009779	1113196	159	7919	2	1	0	27	65.33	2	55.33	MQ	OTU-12738	d__Bacteria;p__Firmicutes;c__Bacilli;o__Acholeplasmatales;f__Acholeplasmataceae;g__UBA2284;s__	Wastewater	Anaerobic_digestor	Anaerobic_digestor_sludge	114.17	22.28
3300009779_72	3300009779	1316355	168	8814	0	0	0	39	82.93	1.06	77.63	MQ	OTU-9352	d__Bacteria;p__Firmicutes_A;c__Clostridia;o__Saccharofermentanales;f__Saccharofermentanaceae;g__;s__	Wastewater	Anaerobic_digestor	Anaerobic_digestor_sludge	114.17	22.28
3300009779_82	3300009779	1052752	115	11214	0	2	1	27	71.33	1.33	64.68	MQ	OTU-15501	d__Bacteria;p__Firmicutes;c__Bacilli;o__Izimaplasmatales;f__UBA5603;g__;s__	Wastewater	Anaerobic_digestor	Anaerobic_digestor_sludge	114.17	22.28
3300009779_48	3300009779	2000922	30	139241	1	1	1	46	94.48	0	94.48	HQ	OTU-2241	d__Bacteria;p__Caldisericota;c__Caldisericia;o__;f__;g__;s__	Wastewater	Anaerobic_digestor	Anaerobic_digestor_sludge	114.17	22.28
3300009779_49	3300009779	1954205	201	11996	0	0	0	10	57.31	0.93	52.66	MQ	OTU-14929	d__Bacteria;p__Firmicutes_A;c__Clostridia;o__Christensenellales;f__CAG-74;g__Firm-11;s__	Wastewater	Anaerobic_digestor	Anaerobic_digestor_sludge	114.17	22.28
3300009779_40	3300009779	2094468	312	7782	0	2	0	31	82.13	0	82.13	MQ	OTU-2577	d__Bacteria;p__Spirochaetota;c__Spirochaetia;o__Sphaerochaetales;f__Sphaerochaetaceae;g__Sphaerochaeta;s__GCA_001896735.1	Wastewater	Anaerobic_digestor	Anaerobic_digestor_sludge	114.17	22.28
3300009779_47	3300009779	2040684	327	6925	0	1	0	23	82.43	3.45	65.18	MQ	OTU-1040	d__Bacteria;p__Thermotogota;c__Thermotogae;o__;f__;g__;s__	Wastewater	Anaerobic_digestor	Anaerobic_digestor_sludge	114.17	22.28
3300009779_29	3300009779	2702683	437	6647	1	1	1	34	66.14	1.36	59.34	MQ	OTU-3145	d__Bacteria;p__Bacteroidota;c__Bacteroidia;o__Flavobacteriales;f__PHOS-HE28;g__PHOS-HE28;s__	Wastewater	Anaerobic_digestor	Anaerobic_digestor_sludge	114.17	22.28
3300009779_27	3300009779	2672165	383	7927	2	1	1	38	72.29	0.81	68.24	MQ	OTU-9501	d__Bacteria;p__Actinobacteriota;c__Actinobacteria;o__Nanopelagicales;f__UBA10799;g__;s__	Wastewater	Anaerobic_digestor	Anaerobic_digestor_sludge	114.17	22.28
3300009779_20	3300009779	3016208	488	6596	0	0	0	23	64.26	0	64.26	MQ	OTU-9505	d__Bacteria;p__Planctomycetota;c__UBA1135;o__UBA1135;f__GCA-002686595;g__;s__	Wastewater	Anaerobic_digestor	Anaerobic_digestor_sludge	114.17	22.28
3300009779_21	3300009779	2924499	60	89287	0	2	0	37	96.42	1.14	90.72	MQ	OTU-9506	d__Bacteria;p__Bacteroidota;c__Bacteroidia;o__Flavobacteriales;f__Flavobacteriaceae;g__BACL21;s__GCA_002440705.1	Wastewater	Anaerobic_digestor	Anaerobic_digestor_sludge	114.17	22.28
3300009779_108	3300009779	704553	10	132693	1	1	1	45	64.04	0	64.04	MQ	OTU-4413	d__Bacteria;p__Patescibacteria;c__Saccharimonadia;o__Saccharimonadales;f__Saccharimonadaceae;g__UBA1547;s__	Wastewater	Anaerobic_digestor	Anaerobic_digestor_sludge	114.17	22.28
3300009779_100	3300009779	851419	60	20046	1	1	1	32	83.71	1.12	78.11	MQ	OTU-4418	d__Bacteria;p__Firmicutes;c__Bacilli;o__RF39;f__UBA660;g__CAG-611;s__	Wastewater	Anaerobic_digestor	Anaerobic_digestor_sludge	114.17	22.28
3300009779_43	3300009779	2070663	205	12656	0	0	0	35	88.05	1.57	80.2	MQ	OTU-11501	d__Bacteria;p__Firmicutes_B;c__Syntrophomonadia;o__Syntrophomonadales;f__Syntrophomonadaceae;g__UBA1368;s__GCA_002305965.1	Wastewater	Anaerobic_digestor	Anaerobic_digestor_sludge	114.17	22.28
3300009779_28	3300009779	2614850	316	10070	0	0	0	25	85.24	2.17	74.39	MQ	OTU-9498	d__Bacteria;p__Proteobacteria;c__Alphaproteobacteria;o__Sphingomonadales;f__Emcibacteraceae;g__UBA4441;s__	Wastewater	Anaerobic_digestor	Anaerobic_digestor_sludge	114.17	22.28
3300009779_25	3300009779	2745750	295	12326	0	1	1	30	76.54	4.3	55.04	MQ	OTU-9503	d__Bacteria;p__Bacteroidota;c__Bacteroidia;o__Bacteroidales;f__DTU049;g__GWF2-43-63;s__	Wastewater	Anaerobic_digestor	Anaerobic_digestor_sludge	114.17	22.28
3300009779_32	3300009779	2505918	336	8403	0	0	0	31	68.38	2.99	53.43	MQ	OTU-177	d__Bacteria;p__Actinobacteriota;c__Acidimicrobiia;o__Microtrichales;f__Microtrichaceae;g__IMCC26207;s__	Wastewater	Anaerobic_digestor	Anaerobic_digestor_sludge	114.17	22.28
3300029412_22	3300029412	1989075	85	30628	1	3	3	33	74.72	1.02	69.62	MQ	OTU-7210	d__Bacteria;p__Firmicutes_A;c__Clostridia;o__Oscillospirales;f__Ruminococcaceae;g__Subdoligranulum;s__Subdoligranulum_formicilis	Human	Digestive_system	Human_feces	-76.6259	39.2885
3300029412_21	3300029412	2021963	22	151504	2	3	1	55	91.62	0	91.62	HQ	OTU-7477	d__Bacteria;p__Firmicutes_C;c__Negativicutes;o__Veillonellales;f__Megasphaeraceae;g__Megasphaera;s__GCF_001546855.1	Human	Digestive_system	Human_feces	-76.6259	39.2885
3300029412_12	3300029412	3278601	24	208679	1	3	1	54	96.64	1.01	91.59	HQ	OTU-3007	d__Bacteria;p__Firmicutes_A;c__Clostridia;o__Oscillospirales;f__DTU089;g__Clostridium_A;s__Clostridium_A_leptum	Human	Digestive_system	Human_feces	-76.6259	39.2885
3300029412_15	3300029412	2514201	251	13115	3	2	1	52	95.57	1.9	86.07	HQ	OTU-3617	d__Bacteria;p__Proteobacteria;c__Gammaproteobacteria;o__Betaproteobacteriales;f__Burkholderiaceae;g__Parasutterella;s__Parasutterella_excrementihominis	Human	Digestive_system	Human_feces	-76.6259	39.2885
3300029412_14	3300029412	2562736	21	167670	3	1	3	37	97.32	0	97.32	MQ	OTU-8646	d__Bacteria;p__Firmicutes_A;c__Clostridia;o__Lachnospirales;f__Lachnospiraceae;g__Lachnospira;s__GCA_000437735.1	Human	Digestive_system	Human_feces	-76.6259	39.2885
3300029412_11	3300029412	3783835	294	17457	2	4	1	54	90.26	0.13	89.61	HQ	OTU-16537	d__Bacteria;p__Bacteroidota;c__Bacteroidia;o__Bacteroidales;f__Tannerellaceae;g__Parabacteroides;s__Parabacteroides_distasonis	Human	Digestive_system	Human_feces	-76.6259	39.2885
3300029412_19	3300029412	2099051	49	68075	0	3	1	57	100	0	100	MQ	OTU-3807	d__Bacteria;p__Actinobacteriota;c__Coriobacteriia;o__Coriobacteriales;f__Eggerthellaceae;g__Slackia_A;s__	Human	Digestive_system	Human_feces	-76.6259	39.2885
3300029412_18	3300029412	2299303	48	69564	1	2	0	52	99.4	0	99.4	MQ	OTU-11350	d__Bacteria;p__Firmicutes_C;c__Negativicutes;o__Acidaminococcales;f__Acidaminococcaceae;g__Acidaminococcus;s__Acidaminococcus_intestini	Human	Digestive_system	Human_feces	-76.6259	39.2885
3300029373_22	3300029373	1863707	26	98548	0	3	1	41	97.99	0	97.99	MQ	OTU-9258	d__Bacteria;p__Firmicutes_A;c__Clostridia;o__Oscillospirales;f__DTU089;g__Eubacterium_R;s__Eubacterium_R_sp2	Human	Digestive_system	Human_feces	-76.6259	39.2885
3300029373_23	3300029373	1836486	320	5766	0	3	1	23	75.61	3.52	58.01	MQ	OTU-10305	d__Bacteria;p__Firmicutes_A;c__Clostridia;o__Peptostreptococcales;f__Peptostreptococcaceae;g__Romboutsia;s__Romboutsia_timonensis	Human	Digestive_system	Human_feces	-76.6259	39.2885
3300029373_20	3300029373	2085922	406	5172	1	2	2	24	60.6	0.13	59.95	MQ	OTU-16537	d__Bacteria;p__Bacteroidota;c__Bacteroidia;o__Bacteroidales;f__Tannerellaceae;g__Parabacteroides;s__Parabacteroides_distasonis	Human	Digestive_system	Human_feces	-76.6259	39.2885
3300029373_25	3300029373	1630177	16	144550	2	2	1	37	74.49	0	74.49	MQ	OTU-14344	d__Bacteria;p__Firmicutes_A;c__Clostridia;o__Oscillospirales;f__Ruminococcaceae;g__Faecalibacterium;s__GCA_000434595.1	Human	Digestive_system	Human_feces	-76.6259	39.2885
3300029373_16	3300029373	2417837	34	124195	2	5	2	59	100	0	100	HQ	OTU-7477	d__Bacteria;p__Firmicutes_C;c__Negativicutes;o__Veillonellales;f__Megasphaeraceae;g__Megasphaera;s__GCF_001546855.1	Human	Digestive_system	Human_feces	-76.6259	39.2885
3300029373_18	3300029373	2204186	49	69557	0	2	0	46	97.6	0	97.6	MQ	OTU-11350	d__Bacteria;p__Firmicutes_C;c__Negativicutes;o__Acidaminococcales;f__Acidaminococcaceae;g__Acidaminococcus;s__Acidaminococcus_intestini	Human	Digestive_system	Human_feces	-76.6259	39.2885
3300029373_14	3300029373	2632168	19	169985	3	0	3	34	95.97	0	95.97	MQ	OTU-8646	d__Bacteria;p__Firmicutes_A;c__Clostridia;o__Lachnospirales;f__Lachnospiraceae;g__Lachnospira;s__GCA_000437735.1	Human	Digestive_system	Human_feces	-76.6259	39.2885
3300029373_10	3300029373	3233235	24	266185	2	2	2	54	99.33	0	99.33	HQ	OTU-3007	d__Bacteria;p__Firmicutes_A;c__Clostridia;o__Oscillospirales;f__DTU089;g__Clostridium_A;s__Clostridium_A_leptum	Human	Digestive_system	Human_feces	-76.6259	39.2885
3300029373_19	3300029373	2116392	47	66933	1	4	1	59	100	0	100	HQ	OTU-3807	d__Bacteria;p__Actinobacteriota;c__Coriobacteriia;o__Coriobacteriales;f__Eggerthellaceae;g__Slackia_A;s__	Human	Digestive_system	Human_feces	-76.6259	39.2885
3300029373_12	3300029373	2801006	139	30869	0	2	0	36	97.65	2.35	85.9	MQ	OTU-2435	d__Bacteria;p__Firmicutes_A;c__Clostridia;o__CAG-41;f__UBA1381;g__CAG-41;s__CAG-41_sp1	Human	Digestive_system	Human_feces	-76.6259	39.2885
3300029373_11	3300029373	3146785	237	19805	2	3	1	58	99.37	2.78	85.47	HQ	OTU-3617	d__Bacteria;p__Proteobacteria;c__Gammaproteobacteria;o__Betaproteobacteriales;f__Burkholderiaceae;g__Parasutterella;s__Parasutterella_excrementihominis	Human	Digestive_system	Human_feces	-76.6259	39.2885
3300029419_18	3300029419	2226061	48	68563	1	3	1	48	98.2	0	98.2	HQ	OTU-11350	d__Bacteria;p__Firmicutes_C;c__Negativicutes;o__Acidaminococcales;f__Acidaminococcaceae;g__Acidaminococcus;s__Acidaminococcus_intestini	Human	Digestive_system	Human_feces	-76.6259	39.2885
3300029419_19	3300029419	2055329	36	89375	0	4	0	59	96.77	0	96.77	MQ	OTU-3807	d__Bacteria;p__Actinobacteriota;c__Coriobacteriia;o__Coriobacteriales;f__Eggerthellaceae;g__Slackia_A;s__	Human	Digestive_system	Human_feces	-76.6259	39.2885
3300029419_16	3300029419	2358129	34	100557	3	5	1	60	99.4	0	99.4	HQ	OTU-7477	d__Bacteria;p__Firmicutes_C;c__Negativicutes;o__Veillonellales;f__Megasphaeraceae;g__Megasphaera;s__GCF_001546855.1	Human	Digestive_system	Human_feces	-76.6259	39.2885
3300029419_14	3300029419	2669099	21	167701	2	0	4	36	97.99	0	97.99	MQ	OTU-8646	d__Bacteria;p__Firmicutes_A;c__Clostridia;o__Lachnospirales;f__Lachnospiraceae;g__Lachnospira;s__GCA_000437735.1	Human	Digestive_system	Human_feces	-76.6259	39.2885
3300029419_13	3300029419	2675520	94	51827	2	4	2	51	97.99	1.68	89.59	HQ	OTU-2435	d__Bacteria;p__Firmicutes_A;c__Clostridia;o__CAG-41;f__UBA1381;g__CAG-41;s__CAG-41_sp1	Human	Digestive_system	Human_feces	-76.6259	39.2885
3300029419_10	3300029419	3231698	286	16328	2	3	1	57	98.73	4.43	76.58	HQ	OTU-3617	d__Bacteria;p__Proteobacteria;c__Gammaproteobacteria;o__Betaproteobacteriales;f__Burkholderiaceae;g__Parasutterella;s__Parasutterella_excrementihominis	Human	Digestive_system	Human_feces	-76.6259	39.2885
3300029419_11	3300029419	3130703	36	186535	1	3	1	55	99.33	0	99.33	HQ	OTU-3007	d__Bacteria;p__Firmicutes_A;c__Clostridia;o__Oscillospirales;f__DTU089;g__Clostridium_A;s__Clostridium_A_leptum	Human	Digestive_system	Human_feces	-76.6259	39.2885
3300029419_21	3300029419	2003601	10	357509	1	3	1	44	97.32	0	97.32	HQ	OTU-9258	d__Bacteria;p__Firmicutes_A;c__Clostridia;o__Oscillospirales;f__DTU089;g__Eubacterium_R;s__Eubacterium_R_sp2	Human	Digestive_system	Human_feces	-76.6259	39.2885
3300029419_22	3300029419	1669172	172	12328	1	1	1	34	79.8	4.03	59.65	MQ	OTU-12364	d__Bacteria;p__Actinobacteriota;c__Coriobacteriia;o__Coriobacteriales;f__Coriobacteriaceae;g__Collinsella;s__Collinsella_bouchesdurhonensis	Human	Digestive_system	Human_feces	-76.6259	39.2885
3300029419_25	3300029419	1473275	215	7792	0	1	0	33	60.05	0.67	56.7	MQ	OTU-5831	d__Bacteria;p__Firmicutes_A;c__Clostridia;o__Oscillospirales;f__Butyricicoccaceae;g__Agathobaculum;s__Agathobaculum_sp1	Human	Digestive_system	Human_feces	-76.6259	39.2885
3300029379_39	3300029379	1324870	207	6898	1	2	1	29	74.25	0.29	72.8	MQ	OTU-10259	d__Bacteria;p__Firmicutes_A;c__Clostridia;o__Christensenellales;f__CAG-138;g__UBA5394;s__	Human	Digestive_system	Human_feces	-76.6259	39.2885
3300029379_32	3300029379	1715837	237	8582	0	1	0	32	82.43	0.67	79.08	MQ	OTU-12522	d__Bacteria;p__Firmicutes_A;c__Clostridia;o__Oscillospirales;f__DTU089;g__CAG-177;s__CAG-177_sp1	Human	Digestive_system	Human_feces	-76.6259	39.2885
3300029379_31	3300029379	1666736	208	9965	1	2	1	42	73.67	1.08	68.27	MQ	OTU-15479	d__Bacteria;p__Actinobacteriota;c__Coriobacteriia;o__Coriobacteriales;f__Atopobiaceae;g__UBA1382;s__	Human	Digestive_system	Human_feces	-76.6259	39.2885
3300029379_37	3300029379	1471862	206	8104	0	0	0	35	70.9	1.34	64.2	MQ	OTU-5974	d__Bacteria;p__Firmicutes_A;c__Clostridia;o__Christensenellales;f__CAG-138;g__PeH17;s__PeH17_sp1	Human	Digestive_system	Human_feces	-76.6259	39.2885
3300029379_35	3300029379	1548040	196	9969	1	3	1	22	64.71	0.67	61.36	MQ	OTU-16633	d__Bacteria;p__Firmicutes_A;c__Clostridia;o__Oscillospirales;f__DTU089;g__UBA1417;s__UBA1417_sp1	Human	Digestive_system	Human_feces	-76.6259	39.2885
3300029379_19	3300029379	2190913	208	12901	0	2	0	51	96.7	0.47	94.35	MQ	OTU-17214	d__Bacteria;p__Firmicutes;c__Bacilli;o__Erysipelotrichales;f__Erysipelatoclostridiaceae;g__Catenibacterium;s__Catenibacterium_mitsuokai	Human	Digestive_system	Human_feces	-76.6259	39.2885
3300029379_18	3300029379	2300764	144	22655	3	3	1	51	95.25	3.02	80.15	HQ	OTU-14262	d__Bacteria;p__Firmicutes_C;c__Negativicutes;o__Veillonellales;f__Dialisteraceae;g__Dialister;s__Dialister_sp1	Human	Digestive_system	Human_feces	-76.6259	39.2885
3300029379_15	3300029379	2511847	47	94311	2	0	4	40	85.93	0	85.93	MQ	OTU-6831	d__Bacteria;p__Firmicutes_A;c__Clostridia;o__Lachnospirales;f__Lachnospiraceae;g__Agathobacter;s__Agathobacter_rectalis	Human	Digestive_system	Human_feces	-76.6259	39.2885
3300029379_11	3300029379	2770902	39	125838	1	1	0	46	98.63	0	98.63	MQ	OTU-8294	d__Bacteria;p__Firmicutes_A;c__Clostridia;o__Oscillospirales;f__Ruminococcaceae;g__Ruminococcus_D;s__Ruminococcus_D_bicirculans	Human	Digestive_system	Human_feces	-76.6259	39.2885
3300029379_12	3300029379	2696324	93	34543	1	1	2	42	93.58	1.35	86.83	MQ	OTU-2570	d__Bacteria;p__Bacteroidota;c__Bacteroidia;o__Bacteroidales;f__Bacteroidaceae;g__Prevotella;s__GCA_000436915.1	Human	Digestive_system	Human_feces	-76.6259	39.2885
3300029379_33	3300029379	1713383	48	77838	1	5	0	40	96.9	4.72	73.3	MQ	OTU-6411	d__Bacteria;p__Firmicutes;c__Bacilli;o__Erysipelotrichales;f__Erysipelotrichaceae;g__CAG-536;s__GCA_000434355.1	Human	Digestive_system	Human_feces	-76.6259	39.2885
3300029379_30	3300029379	1817659	192	11253	0	1	0	20	68.25	0.74	64.55	MQ	OTU-14319	d__Bacteria;p__Bacteroidota;c__Bacteroidia;o__Bacteroidales;f__Bacteroidaceae;g__Prevotella;s__GCF_002251385.1	Human	Digestive_system	Human_feces	-76.6259	39.2885
3300029379_36	3300029379	1532698	205	8191	3	1	0	44	71.48	0.3	69.98	MQ	OTU-2558	d__Bacteria;p__Firmicutes_C;c__Negativicutes;o__Acidaminococcales;f__Acidaminococcaceae;g__Acidaminococcus;s__Acidaminococcus_fermentans	Human	Digestive_system	Human_feces	-76.6259	39.2885
3300029379_17	3300029379	2431441	141	27506	2	4	1	50	94.61	2.11	84.06	MQ	OTU-14746	d__Bacteria;p__Firmicutes_C;c__Negativicutes;o__Selenomonadales;f__Selenomonadaceae;g__Mitsuokella;s__Mitsuokella_jalaludinii	Human	Digestive_system	Human_feces	-76.6259	39.2885
3300029379_10	3300029379	2937759	91	45235	2	2	1	52	94.4	1.06	89.1	HQ	OTU-8634	d__Bacteria;p__Bacteroidota;c__Bacteroidia;o__Bacteroidales;f__Bacteroidaceae;g__Prevotella;s__GCA_002299705.1	Human	Digestive_system	Human_feces	-76.6259	39.2885
3300029379_13	3300029379	2663120	46	140432	1	3	1	46	99.33	0	99.33	HQ	OTU-16218	d__Bacteria;p__Firmicutes_A;c__Clostridia;o__Oscillospirales;f__Ruminococcaceae;g__Ruminococcus;s__	Human	Digestive_system	Human_feces	-76.6259	39.2885
3300029379_14	3300029379	2648311	16	303368	1	0	3	42	96.64	0	96.64	MQ	OTU-7970	d__Bacteria;p__Firmicutes_A;c__Clostridia;o__Lachnospirales;f__Lachnospiraceae;g__CAG-127;s__CAG-127_sp2	Human	Digestive_system	Human_feces	-76.6259	39.2885
3300029379_24	3300029379	2092306	12	321354	2	3	2	50	97.32	0	97.32	HQ	OTU-9493	d__Bacteria;p__Firmicutes_A;c__Clostridia;o__Oscillospirales;f__DTU089;g__CAG-217;s__CAG-217_sp1	Human	Digestive_system	Human_feces	-76.6259	39.2885
3300029379_25	3300029379	2053819	43	67766	1	3	0	40	67.24	0	67.24	MQ	OTU-2564	d__Bacteria;p__Bacteroidota;c__Bacteroidia;o__Bacteroidales;f__Bacteroidaceae;g__Prevotellamassilia;s__Prevotellamassilia_timonensis	Human	Digestive_system	Human_feces	-76.6259	39.2885
3300029379_26	3300029379	1963212	88	41011	1	1	0	53	91.95	0.3	90.45	MQ	OTU-4600	d__Bacteria;p__Firmicutes_C;c__Negativicutes;o__Veillonellales;f__Megasphaeraceae;g__Megasphaera;s__Megasphaera_sp2	Human	Digestive_system	Human_feces	-76.6259	39.2885
3300029379_20	3300029379	2117148	221	11554	2	2	0	50	87.37	1.78	78.47	MQ	OTU-14741	d__Bacteria;p__Desulfobacterota;c__Desulfovibrionia;o__Desulfovibrionales;f__Desulfovibrionaceae;g__Desulfovibrio;s__	Human	Digestive_system	Human_feces	-76.6259	39.2885
3300029379_21	3300029379	2140364	78	48579	2	2	2	44	85.23	0.22	84.13	MQ	OTU-10726	d__Bacteria;p__Firmicutes_A;c__Clostridia;o__Oscillospirales;f__Ruminococcaceae;g__Ruminococcus_C;s__Ruminococcus_C_callidus	Human	Digestive_system	Human_feces	-76.6259	39.2885
3300029379_23	3300029379	2119250	16	390465	1	3	1	47	99.33	0.67	95.98	HQ	OTU-10265	d__Bacteria;p__Firmicutes_A;c__Clostridia;o__Oscillospirales;f__DTU089;g__Ruminococcus_E;s__Ruminococcus_E_bromii	Human	Digestive_system	Human_feces	-76.6259	39.2885
3300029379_28	3300029379	1926234	162	15330	2	4	1	52	93.01	2.58	80.11	HQ	OTU-15885	d__Bacteria;p__Actinobacteriota;c__Actinobacteria;o__Actinomycetales;f__Bifidobacteriaceae;g__Bifidobacterium;s__	Human	Digestive_system	Human_feces	-76.6259	39.2885
3300029379_29	3300029379	1834424	79	36582	1	2	1	50	98.39	1.88	88.99	HQ	OTU-1617	d__Bacteria;p__Actinobacteriota;c__Coriobacteriia;o__Coriobacteriales;f__Eggerthellaceae;g__CAG-1427;s__GCA_000436075.1	Human	Digestive_system	Human_feces	-76.6259	39.2885
3300029379_16	3300029379	2505613	65	58610	0	3	1	38	92.69	0	92.69	MQ	OTU-8068	d__Bacteria;p__Bacteroidota;c__Bacteroidia;o__Bacteroidales;f__Bacteroidaceae;g__Prevotella;s__UBA10664	Human	Digestive_system	Human_feces	-76.6259	39.2885
3300014578_1	3300014578	3055206	268	16537	0	0	0	42	85.91	3.83	66.76	MQ	OTU-14897	d__Bacteria;p__Proteobacteria;c__Gammaproteobacteria;o__Pseudomonadales;f__Moraxellaceae;g__Psychrobacter;s__GCF_001652315.1	Built_environment	City	city_subway_metal	-73.96	40.76
3300014576_1	3300014576	6139100	14	860317	0	5	1	55	99.03	0.95	94.28	MQ	OTU-10751	d__Bacteria;p__Proteobacteria;c__Gammaproteobacteria;o__Pseudomonadales;f__Pseudomonadaceae;g__Pseudomonas_E;s__GCA_002338065.1	Built_environment	City	city_subway_metal	-73.96	40.76
3300011854_2	3300011854	1744204	7	1218228	3	3	0	44	80	0	80	MQ	OTU-581	d__Bacteria;p__Firmicutes;c__Bacilli;o__Staphylococcales;f__Staphylococcaceae;g__Staphylococcus;s__Staphylococcus_saprophyticus	Built_environment	City	city_subway_metal	-73.96	40.76
3300013370_3	3300013370	2941261	409	8212	0	3	0	57	78.35	2.17	67.5	MQ	OTU-12835	d__Bacteria;p__Actinobacteriota;c__Actinobacteria;o__Actinomycetales;f__Micrococcaceae;g__Glutamicibacter;s__GCF_002332285.1	Built_environment	City	city_subway_metal	-73.96	40.76
3300013370_2	3300013370	5272788	74	114330	0	7	0	57	98.7	0.95	93.95	MQ	OTU-14263	d__Bacteria;p__Proteobacteria;c__Gammaproteobacteria;o__Pseudomonadales;f__Pseudomonadaceae;g__Pseudomonas_E;s__GCA_002379585.1	Built_environment	City	city_subway_metal	-73.96	40.76
3300014599_3	3300014599	2962814	87	51462	1	2	1	51	96.96	0.67	93.61	HQ	OTU-3796	d__Bacteria;p__Proteobacteria;c__Gammaproteobacteria;o__Pseudomonadales;f__Moraxellaceae;g__Acinetobacter;s__Acinetobacter_lwoffii_A	Built_environment	City	city_subway_metal	-74	40.71
3300011500_2	3300011500	4544673	30	180007	4	5	0	66	97.86	0.11	97.31	MQ	OTU-18	d__Bacteria;p__Proteobacteria;c__Gammaproteobacteria;o__Enterobacterales;f__Enterobacteriaceae;g__Pantoea;s__	Built_environment	City	city_subway_metal	-73.96	40.76
3300011500_3	3300011500	2489117	11	437594	5	6	0	54	99.44	0	99.44	MQ	OTU-581	d__Bacteria;p__Firmicutes;c__Bacilli;o__Staphylococcales;f__Staphylococcaceae;g__Staphylococcus;s__Staphylococcus_saprophyticus	Built_environment	City	city_subway_metal	-73.96	40.76
3300014582_1	3300014582	2625284	17	437594	5	6	0	54	99.44	0.56	96.64	MQ	OTU-581	d__Bacteria;p__Firmicutes;c__Bacilli;o__Staphylococcales;f__Staphylococcaceae;g__Staphylococcus;s__Staphylococcus_saprophyticus	Built_environment	City	city_subway_metal	-73.96	40.76
3300005721_4	3300005721	2816858	280	12725	1	0	0	54	93.7	4.96	68.9	MQ	OTU-625	d__Bacteria;p__Proteobacteria;c__Alphaproteobacteria;o__Rhizobiales;f__Rhizobiaceae;g__Bartonella;s__	Arthropoda	Digestive_system	Honey_bee_gut	-110.939	32.2744
3300005721_7	3300005721	1921862	53	57710	2	1	1	43	98.96	0.79	95.01	HQ	OTU-627	d__Bacteria;p__Proteobacteria;c__Alphaproteobacteria;o__Acetobacterales;f__Acetobacteraceae;g__Commensalibacter;s__	Arthropoda	Digestive_system	Honey_bee_gut	-110.939	32.2744
3300014955_11	3300014955	1728124	174	12334	0	0	0	10	63.59	0.56	60.79	MQ	OTU-10110	d__Bacteria;p__Bacteroidota;c__Bacteroidia;o__Bacteroidales;f__Bacteroidaceae;g__Prevotellamassilia;s__	Human	Digestive_system	Human_fecal	35.0829	-3.63476
3300014955_10	3300014955	1777911	137	16428	0	0	0	16	56.38	0	56.38	MQ	OTU-14319	d__Bacteria;p__Bacteroidota;c__Bacteroidia;o__Bacteroidales;f__Bacteroidaceae;g__Prevotella;s__GCF_002251385.1	Human	Digestive_system	Human_fecal	35.0829	-3.63476
3300014955_15	3300014955	1171767	227	5329	0	0	0	20	67.13	1.45	59.88	MQ	OTU-7680	d__Bacteria;p__Firmicutes_C;c__Negativicutes;o__Acidaminococcales;f__Acidaminococcaceae;g__Phascolarctobacterium;s__Phascolarctobacterium_succinatutens	Human	Digestive_system	Human_fecal	35.0829	-3.63476
3300014955_12	3300014955	1699670	230	8971	0	0	0	21	68.28	0	68.28	MQ	OTU-11694	d__Bacteria;p__Bacteroidota;c__Bacteroidia;o__Bacteroidales;f__Muribaculaceae;g__CAG-873;s__GCA_001701165.1	Human	Digestive_system	Human_fecal	35.0829	-3.63476
3300014955_5	3300014955	2484676	223	14340	1	2	1	36	87.18	0.39	85.23	MQ	OTU-15964	d__Bacteria;p__Bacteroidota;c__Bacteroidia;o__Bacteroidales;f__Muribaculaceae;g__C941;s__UBA7904	Human	Digestive_system	Human_fecal	35.0829	-3.63476
3300014955_9	3300014955	1767942	179	12309	0	0	0	24	76.3	1.61	68.25	MQ	OTU-3366	d__Bacteria;p__Bacteroidota;c__Bacteroidia;o__Bacteroidales;f__P3;g__UBA3388;s__	Human	Digestive_system	Human_fecal	35.0829	-3.63476
3300014955_8	3300014955	1927054	56	75062	1	2	1	42	88.93	1.34	82.23	MQ	OTU-2321	d__Bacteria;p__Firmicutes_A;c__Clostridia;o__Oscillospirales;f__Oscillospiraceae;g__F23-B02;s__	Human	Digestive_system	Human_fecal	35.0829	-3.63476
3300014776_9	3300014776	1747696	259	7407	1	0	1	26	66.34	3.01	51.29	MQ	OTU-15460	d__Bacteria;p__Firmicutes_A;c__Clostridia;o__Oscillospirales;f__Oscillospiraceae;g__CAG-170;s__	Human	Digestive_system	Human_fecal	35.0829	-3.63476
3300014776_6	3300014776	2055914	175	15829	0	0	0	20	91.03	1.45	83.78	MQ	OTU-6831	d__Bacteria;p__Firmicutes_A;c__Clostridia;o__Lachnospirales;f__Lachnospiraceae;g__Agathobacter;s__Agathobacter_rectalis	Human	Digestive_system	Human_fecal	35.0829	-3.63476
3300014776_4	3300014776	2579398	121	29490	1	0	0	43	85.59	1.03	80.44	MQ	OTU-5963	d__Bacteria;p__Bacteroidota;c__Bacteroidia;o__Bacteroidales;f__Bacteroidaceae;g__Prevotella;s__GCA_000434975.1	Human	Digestive_system	Human_fecal	35.0829	-3.63476
3300014776_3	3300014776	2888209	240	16244	1	1	2	30	86.94	3.75	68.19	MQ	OTU-11543	d__Bacteria;p__Bacteroidota;c__Bacteroidia;o__Bacteroidales;f__UBA932;g__RC9;s__GCA_000434935.1	Human	Digestive_system	Human_fecal	35.0829	-3.63476
3300014776_8	3300014776	1814262	20	170121	0	2	1	42	95.3	0	95.3	MQ	OTU-16835	d__Bacteria;p__Firmicutes_A;c__Clostridia;o__Oscillospirales;f__DTU089;g__CAG-180;s__	Human	Digestive_system	Human_fecal	35.0829	-3.63476
3300014750_2	3300014750	2984029	39	112490	1	1	1	49	99.52	0.06	99.22	HQ	OTU-6831	d__Bacteria;p__Firmicutes_A;c__Clostridia;o__Lachnospirales;f__Lachnospiraceae;g__Agathobacter;s__Agathobacter_rectalis	Human	Digestive_system	Human_fecal	35.0829	-3.63476
3300014750_4	3300014750	1731987	291	6333	1	0	0	11	64.47	1.48	57.07	MQ	OTU-16329	d__Bacteria;p__Bacteroidota;c__Bacteroidia;o__Bacteroidales;f__Bacteroidaceae;g__Prevotellamassilia;s__	Human	Digestive_system	Human_fecal	35.0829	-3.63476
3300014943_3	3300014943	2637517	258	13161	2	1	2	36	84.78	2.27	73.43	MQ	OTU-7817	d__Bacteria;p__Firmicutes_A;c__Clostridia;o__Lachnospirales;f__Lachnospiraceae;g__CAG-95;s__	Human	Digestive_system	Human_fecal	35.0829	-3.63476
3300014943_4	3300014943	1808891	137	17631	0	1	1	38	88.57	2.27	77.22	MQ	OTU-16185	d__Bacteria;p__Spirochaetota;c__Spirochaetia;o__Sphaerochaetales;f__Sphaerochaetaceae;g__UBA9732;s__GCA_001940825.1	Human	Digestive_system	Human_fecal	35.0829	-3.63476
3300014943_6	3300014943	1384162	99	18197	1	0	0	42	90.07	0.7	86.57	MQ	OTU-8175	d__Bacteria;p__Firmicutes_A;c__Clostridia;o__4C28d-15;f__CAG-917;g__CAG-349;s__CAG-349_sp1	Human	Digestive_system	Human_fecal	35.0829	-3.63476
3300002042_7	3300002042	4282864	76	108462	1	0	1	24	95.5	1.11	89.95	MQ	OTU-17613	d__Bacteria;p__Proteobacteria;c__Gammaproteobacteria;o__Enterobacterales;f__Alteromonadaceae;g__Colwellia;s__	Algae	Red_algae	Delisea_pulchra	151.15	-33.57
3300005809_1	3300005809	2363970	40	108653	1	1	1	26	60.61	0.43	58.46	MQ	OTU-6631	d__Bacteria;p__Proteobacteria;c__Gammaproteobacteria;o__Betaproteobacteriales;f__Burkholderiaceae;g__Limnobacter;s__GCA_002473065.1	Aquatic	Sediment	sediment	-7.33667	35.6519
3300000045_2	3300000045	1195918	206	5804	0	1	0	25	67.61	0.97	62.76	MQ	OTU-10190	d__Archaea;p__Crenarchaeota;c__Nitrososphaeria;o__Nitrososphaerales;f__Nitrososphaeraceae;g__UBA11057;s__	Plants	Rhizoplane	Arabidopsis_rhizosphere	-79.05	35.9
3300000427_2	3300000427	1358224	221	6555	1	0	0	22	61.61	0.68	58.21	MQ	OTU-12963	d__Bacteria;p__Verrucomicrobiota;c__Verrucomicrobiae;o__Opitutales;f__UBA4506;g__;s__	Aquatic	Non-marine_Saline_and_Alkaline	Salt_pond	-122.103	37.5693
3300000427_1	3300000427	1629714	137	16016	1	0	0	32	82.87	1.53	75.22	MQ	OTU-14922	d__Bacteria;p__Proteobacteria;c__Gammaproteobacteria;o__Nitrococcales;f__Nitrococcaceae;g__Spiribacter;s__	Aquatic	Non-marine_Saline_and_Alkaline	Salt_pond	-122.103	37.5693
2236876025_8	2236876025	2929892	274	12983	0	2	0	47	88.01	0.44	85.81	MQ	OTU-7634	d__Bacteria;p__Bacteroidota;c__Bacteroidia;o__Bacteroidales;f__Paludibacteraceae;g__UBA1181;s__GCA_002310215.1	Mammals	Digestive_system	Switchgrass-associated_bovine_rumen	-88.26	40.1
2236876025_17	2236876025	1783502	130	18359	2	0	0	38	86.42	1.61	78.37	MQ	OTU-16518	d__Bacteria;p__Bacteroidota;c__Bacteroidia;o__Bacteroidales;f__Paludibacteraceae;g__RF16;s__RF16_sp4	Mammals	Digestive_system	Switchgrass-associated_bovine_rumen	-88.26	40.1
2236876025_14	2236876025	2290012	176	18456	0	0	0	29	88.25	3.08	72.85	MQ	OTU-6156	d__Bacteria;p__UBP6;c__UBA1177;o__UBA1177;f__UBA1177;g__UBA1177;s__UBA1177_sp1	Mammals	Digestive_system	Switchgrass-associated_bovine_rumen	-88.26	40.1
2236876025_10	2236876025	2765190	257	14110	3	2	1	42	78.46	1.36	71.66	MQ	OTU-10658	d__Bacteria;p__Bacteroidota;c__Bacteroidia;o__Bacteroidales;f__Bacteroidaceae;g__UBA1189;s__GCA_002309805.1	Mammals	Digestive_system	Switchgrass-associated_bovine_rumen	-88.26	40.1
2236876025_11	2236876025	2732798	46	75766	0	0	1	44	97.76	0.67	94.41	MQ	OTU-16524	d__Bacteria;p__Firmicutes_A;c__Clostridia;o__Lachnospirales;f__Lachnospiraceae;g__ISDg;s__GCA_002311665.1	Mammals	Digestive_system	Switchgrass-associated_bovine_rumen	-88.26	40.1
2236876025_22	2236876025	1277498	201	7131	0	1	0	29	72.51	0.58	69.61	MQ	OTU-16628	d__Bacteria;p__Firmicutes_A;c__Clostridia;o__Oscillospirales;f__DTU089;g__UBA1227;s__	Mammals	Digestive_system	Switchgrass-associated_bovine_rumen	-88.26	40.1
2236876025_21	2236876025	1325297	97	21967	0	1	1	36	96.63	3.37	79.78	MQ	OTU-13688	d__Bacteria;p__Elusimicrobiota;c__Elusimicrobia;o__Elusimicrobiales;f__Elusimicrobiaceae;g__UBA1174;s__GCA_002311025.1	Mammals	Digestive_system	Switchgrass-associated_bovine_rumen	-88.26	40.1
3300000526_2	3300000526	2702489	211	17093	1	1	1	48	92.73	1.62	84.63	HQ	OTU-9919	d__Archaea;p__Halobacterota;c__Halobacteria;o__Halobacteriales;f__Haloferacaceae;g__J07HB67;s__	Aquatic	Non-marine_Saline_and_Alkaline	Salt_pond	-121.973	37.4741
3300000526_3	3300000526	2637434	181	19497	1	1	0	38	94.01	0.82	89.91	MQ	OTU-9920	d__Archaea;p__Halobacterota;c__Halobacteria;o__Halobacteriales;f__Haloferacaceae;g__Haloquadratum;s__GCF_000009185.1	Aquatic	Non-marine_Saline_and_Alkaline	Salt_pond	-121.973	37.4741
3300011525_3	3300011525	3001701	22	285996	1	3	1	45	95.8	0.35	94.05	MQ	OTU-13227	d__Bacteria;p__Firmicutes_A;c__Clostridia;o__Tissierellales;f__Tissierellaceae;g__Tissierella;s__Tissierella_praeacuta	Built_environment	City	city_subway_metal/plastic	-73.92	40.81
3300011525_1	3300011525	5735582	147	59507	0	3	1	48	95.83	0.17	94.98	MQ	OTU-17670	d__Bacteria;p__Proteobacteria;c__Gammaproteobacteria;o__Enterobacterales;f__Enterobacteriaceae;g__Klebsiella_A;s__Klebsiella_A_oxytoca	Built_environment	City	city_subway_metal/plastic	-73.92	40.81
3300011897_5	3300011897	3672885	40	149779	0	3	0	50	97.77	2.91	83.22	MQ	OTU-845	d__Bacteria;p__Firmicutes_A;c__Clostridia;o__Clostridiales;f__Clostridiaceae;g__Clostridium_J;s__Clostridium_J_sulfidigenes	Built_environment	City	city_subway_metal/plastic	-73.95	40.72
3300011897_7	3300011897	2976165	341	10144	1	0	0	46	73.36	3.23	57.21	MQ	OTU-4951	d__Bacteria;p__Proteobacteria;c__Gammaproteobacteria;o__Xanthomonadales;f__Xanthomonadaceae;g__Stenotrophomonas;s__Stenotrophomonas_acidaminiphila	Built_environment	City	city_subway_metal/plastic	-73.95	40.72
3300011897_6	3300011897	3177240	336	12577	1	0	1	45	77.62	3	62.62	MQ	OTU-7945	d__Bacteria;p__Proteobacteria;c__Gammaproteobacteria;o__Betaproteobacteriales;f__Burkholderiaceae;g__Diaphorobacter;s__Diaphorobacter_polyhydroxybutyrativorans	Built_environment	City	city_subway_metal/plastic	-73.95	40.72
3300011897_3	3300011897	4308772	27	270182	1	3	2	62	98.57	0.97	93.72	HQ	OTU-11098	d__Bacteria;p__Proteobacteria;c__Gammaproteobacteria;o__Enterobacterales;f__Enterobacteriaceae;g__Atlantibacter;s__Atlantibacter_hermannii	Built_environment	City	city_subway_metal/plastic	-73.95	40.72
3300011897_8	3300011897	2936283	73	59042	0	0	0	33	97.05	1.47	89.7	MQ	OTU-7683	d__Bacteria;p__Bacteroidota;c__Bacteroidia;o__Flavobacteriales;f__Weeksellaceae;g__Chryseobacterium_A;s__	Built_environment	City	city_subway_metal/plastic	-73.95	40.72
3300013818_2	3300013818	4649368	21	595750	0	3	0	50	99.86	0.55	97.11	MQ	OTU-1759	d__Bacteria;p__Proteobacteria;c__Gammaproteobacteria;o__Pseudomonadales;f__Pseudomonadaceae;g__Pseudomonas_A;s__Pseudomonas_A_stutzeri	Built_environment	City	city_subway_metal/plastic	-73.97	40.62
3300013356_1	3300013356	4547486	14	582175	0	7	0	73	99.17	0.74	95.47	MQ	OTU-13194	d__Bacteria;p__Proteobacteria;c__Gammaproteobacteria;o__Enterobacterales;f__Enterobacteriaceae;g__Enterobacter;s__	Built_environment	City	city_subway_metal/plastic	-73.91	40.81
2035918000_1	2035918000	5520798	94	99196	0	1	0	56	97.08	0.83	92.93	MQ	OTU-11040	d__Bacteria;p__Proteobacteria;c__Gammaproteobacteria;o__Pseudomonadales;f__Pseudomonadaceae;g__Pseudomonas_E;s__Pseudomonas_E_monteilii_B	Arthropoda	Symbiotic_fungal_gardens_and_galleries	Acromyrmex_echinatior_fungus_garden	-79.7	9.1167
3300008271_16	3300008271	2341490	147	24137	1	1	1	40	88.97	0.59	86.02	MQ	OTU-2173	d__Bacteria;p__Proteobacteria;c__Gammaproteobacteria;o__Cardiobacteriales;f__Cardiobacteriaceae;g__Cardiobacterium;s__Cardiobacterium_hominis	Human	Digestive_system	Human	-77.1012	39.0043
3300008271_28	3300008271	1706614	150	15621	1	2	2	37	76.13	1.66	67.83	MQ	OTU-1379	d__Bacteria;p__Actinobacteriota;c__Actinobacteria;o__Actinomycetales;f__Micrococcaceae;g__Rothia;s__Rothia_dentocariosa	Human	Digestive_system	Human	-77.1012	39.0043
3300008271_26	3300008271	1913387	40	84411	1	0	1	5	75.7	0.7	72.2	MQ	OTU-12600	d__Bacteria;p__Firmicutes_A;c__Clostridia;o__Peptostreptococcales;f__Filifactoraceae;g__Peptoanaerobacter;s__Peptoanaerobacter_yurii_A	Human	Digestive_system	Human	-77.1012	39.0043
3300008271_27	3300008271	1788623	183	13496	1	0	0	34	78.92	1.11	73.37	MQ	OTU-3403	d__Bacteria;p__Actinobacteriota;c__Actinobacteria;o__Actinomycetales;f__Actinomycetaceae;g__F0332;s__GCF_000466165.1	Human	Digestive_system	Human	-77.1012	39.0043
3300008271_20	3300008271	1940150	125	26379	1	2	2	24	96.07	4.55	73.32	MQ	OTU-2726	d__Bacteria;p__Firmicutes;c__Bacilli;o__Staphylococcales;f__Gemellaceae;g__Gemella;s__Gemella_morbillorum	Human	Digestive_system	Human	-77.1012	39.0043
3300008271_23	3300008271	2102432	17	183162	0	1	1	44	95.46	0	95.46	MQ	OTU-340	d__Bacteria;p__Bacteroidota;c__Bacteroidia;o__Bacteroidales;f__Porphyromonadaceae;g__Porphyromonas;s__Porphyromonas_sp1	Human	Digestive_system	Human	-77.1012	39.0043
3300008271_15	3300008271	2425728	139	34007	1	1	1	38	81.43	4.68	58.03	MQ	OTU-7073	d__Bacteria;p__Bacteroidota;c__Bacteroidia;o__Flavobacteriales;f__Flavobacteriaceae;g__Capnocytophaga;s__	Human	Digestive_system	Human	-77.1012	39.0043
3300008271_53	3300008271	568277	73	9261	1	1	1	31	58.43	0	58.43	MQ	OTU-3925	d__Bacteria;p__Patescibacteria;c__Saccharimonadia;o__Saccharimonadales;f__Saccharimonadaceae;g__TM7x;s__	Human	Digestive_system	Human	-77.1012	39.0043
3300008271_49	3300008271	736250	24	45769	1	1	1	38	63.25	0.85	59	MQ	OTU-4033	d__Bacteria;p__Patescibacteria;c__Saccharimonadia;o__Saccharimonadales;f__Saccharimonadaceae;g__;s__	Human	Digestive_system	Human	-77.1012	39.0043
3300008271_4	3300008271	3494572	84	76874	0	1	1	46	91.72	0	91.72	MQ	OTU-8637	d__Bacteria;p__Proteobacteria;c__Gammaproteobacteria;o__Betaproteobacteriales;f__Burkholderiaceae;g__Lautropia;s__	Human	Digestive_system	Human	-77.1012	39.0043
3300008271_6	3300008271	3260829	44	106648	0	2	1	39	78.04	0.08	77.64	MQ	OTU-1077	d__Bacteria;p__Bacteroidota;c__Bacteroidia;o__Bacteroidales;f__Bacteroidaceae;g__Prevotella;s__Prevotella_conceptionensis	Human	Digestive_system	Human	-77.1012	39.0043
3300008271_9	3300008271	2754307	112	42236	1	2	0	46	98.2	2.32	86.6	MQ	OTU-9640	d__Bacteria;p__Actinobacteriota;c__Actinobacteria;o__Corynebacteriales;f__Corynebacteriaceae;g__Corynebacterium;s__Corynebacterium_durum	Human	Digestive_system	Human	-77.1012	39.0043
3300008271_47	3300008271	797692	8	214732	1	1	1	39	65.1	0.85	60.85	MQ	OTU-2214	d__Bacteria;p__Patescibacteria;c__Saccharimonadia;o__Saccharimonadales;f__Saccharimonadaceae;g__UBA10027;s__	Human	Digestive_system	Human	-77.1012	39.0043
3300008271_33	3300008271	1536224	39	75460	2	1	1	30	64.15	2.54	51.45	MQ	OTU-16075	d__Bacteria;p__Bacteroidota;c__Bacteroidia;o__Flavobacteriales;f__Flavobacteriaceae;g__Capnocytophaga;s__Capnocytophaga_sputigena	Human	Digestive_system	Human	-77.1012	39.0043
3300008271_30	3300008271	1612934	34	71690	1	3	1	32	76.53	0.18	75.63	MQ	OTU-15297	d__Bacteria;p__Proteobacteria;c__Gammaproteobacteria;o__Enterobacterales;f__Pasteurellaceae;g__Aggregatibacter;s__	Human	Digestive_system	Human	-77.1012	39.0043
3300008271_11	3300008271	2703388	60	81035	0	0	0	35	92.41	2.53	79.76	MQ	OTU-17284	d__Bacteria;p__Firmicutes_A;c__Clostridia;o__Lachnospirales;f__Lachnospiraceae;g__Lachnoanaerobaculum;s__GCF_000209465.1	Human	Digestive_system	Human	-77.1012	39.0043
3300008271_13	3300008271	2519513	64	64914	1	4	1	51	96.25	1.99	86.3	HQ	OTU-13299	d__Bacteria;p__Actinobacteriota;c__Actinobacteria;o__Actinomycetales;f__Micrococcaceae;g__Rothia;s__Rothia_aeria	Human	Digestive_system	Human	-77.1012	39.0043
3300008131_13	3300008131	1237441	171	8302	0	1	1	8	75.09	0	75.09	MQ	OTU-6690	d__Bacteria;p__Bacteroidota;c__Bacteroidia;o__Flavobacteriales;f__Weeksellaceae;g__;s__	Human	Digestive_system	Human	-77.1012	39.0043
3300008131_3	3300008131	2527369	246	14135	1	2	0	46	88.07	1.21	82.02	MQ	OTU-9640	d__Bacteria;p__Actinobacteriota;c__Actinobacteria;o__Corynebacteriales;f__Corynebacteriaceae;g__Corynebacterium;s__Corynebacterium_durum	Human	Digestive_system	Human	-77.1012	39.0043
3300008131_6	3300008131	2088784	325	7100	0	1	0	21	75.49	4.46	53.19	MQ	OTU-11568	d__Bacteria;p__Firmicutes_A;c__Clostridia;o__Lachnospirales;f__Lachnospiraceae;g__Johnsonella;s__	Human	Digestive_system	Human	-77.1012	39.0043
3300008131_7	3300008131	2115654	84	41565	1	1	1	47	93.83	3.46	76.53	HQ	OTU-7782	d__Bacteria;p__Bacteroidota;c__Bacteroidia;o__Bacteroidales;f__Porphyromonadaceae;g__Porphyromonas;s__Porphyromonas_catoniae	Human	Digestive_system	Human	-77.1012	39.0043
3300008131_4	3300008131	2239835	180	15732	1	1	1	37	90.66	1.46	83.36	HQ	OTU-2130	d__Bacteria;p__Bacteroidota;c__Bacteroidia;o__Flavobacteriales;f__Flavobacteriaceae;g__Capnocytophaga;s__Capnocytophaga_gingivalis	Human	Digestive_system	Human	-77.1012	39.0043
3300008131_5	3300008131	2192300	61	70947	0	5	2	36	98.48	1.39	91.53	MQ	OTU-11208	d__Bacteria;p__Proteobacteria;c__Gammaproteobacteria;o__Enterobacterales;f__Pasteurellaceae;g__Haemophilus_D;s__Haemophilus_D_parainfluenzae	Human	Digestive_system	Human	-77.1012	39.0043
3300008581_18	3300008581	1065377	16	76424	0	1	0	21	53.45	0	53.45	MQ	OTU-10766	d__Bacteria;p__Actinobacteriota;c__Actinobacteria;o__Actinomycetales;f__Micrococcaceae;g__Rothia;s__Rothia_mucilaginosa	Human	Digestive_system	Human	-77.1012	39.0043
3300008581_12	3300008581	1355302	71	27208	0	0	0	11	73.52	0	73.52	MQ	OTU-1061	d__Bacteria;p__Firmicutes_A;c__Clostridia;o__Peptostreptococcales;f__Anaerovoracaceae;g__Mogibacterium;s__	Human	Digestive_system	Human	-77.1012	39.0043
3300008581_31	3300008581	595572	86	7704	1	0	0	31	59.56	0	59.56	MQ	OTU-6462	d__Bacteria;p__Patescibacteria;c__Saccharimonadia;o__Saccharimonadales;f__Saccharimonadaceae;g__;s__	Human	Digestive_system	Human	-77.1012	39.0043
3300008581_9	3300008581	1634312	206	9178	0	1	1	25	91.38	1.08	85.98	MQ	OTU-11791	d__Bacteria;p__Bacteroidota;c__Bacteroidia;o__Flavobacteriales;f__Weeksellaceae;g__;s__	Human	Digestive_system	Human	-77.1012	39.0043
3300008581_8	3300008581	1783056	170	13785	0	0	0	23	95.97	0.74	92.27	MQ	OTU-14730	d__Bacteria;p__Campylobacterota;c__Campylobacteria;o__Campylobacterales;f__Campylobacteraceae;g__Campylobacter_A;s__	Human	Digestive_system	Human	-77.1012	39.0043
3300008581_3	3300008581	2043099	49	62598	0	2	1	46	97.16	0.47	94.81	MQ	OTU-5243	d__Bacteria;p__Actinobacteriota;c__Actinobacteria;o__Actinomycetales;f__Actinomycetaceae;g__Actinomyces;s__Actinomyces_graevenitzii	Human	Digestive_system	Human	-77.1012	39.0043
3300008581_1	3300008581	3065693	109	57245	1	1	1	42	95.78	3.68	77.38	MQ	OTU-4852	d__Bacteria;p__Bacteroidota;c__Bacteroidia;o__Bacteroidales;f__Bacteroidaceae;g__Prevotella;s__Prevotella_melaninogenica	Human	Digestive_system	Human	-77.1012	39.0043
3300008581_7	3300008581	1799173	40	76290	1	2	2	25	98.36	0.82	94.26	MQ	OTU-15720	d__Bacteria;p__Firmicutes;c__Bacilli;o__Lactobacillales;f__Aerococcaceae;g__Granulicatella;s__	Human	Digestive_system	Human	-77.1012	39.0043
3300008581_6	3300008581	1861070	174	14319	0	0	0	38	72.41	0	72.41	MQ	OTU-1837	d__Bacteria;p__Proteobacteria;c__Gammaproteobacteria;o__Betaproteobacteriales;f__Neisseriaceae;g__Neisseria;s__	Human	Digestive_system	Human	-77.1012	39.0043
3300008581_5	3300008581	1846560	307	6563	0	0	1	19	71.95	0.32	70.35	MQ	OTU-11870	d__Bacteria;p__Firmicutes_A;c__Clostridia;o__Lachnospirales;f__Lachnospiraceae;g__Lachnoanaerobaculum;s__GCF_000287675.1	Human	Digestive_system	Human	-77.1012	39.0043
3300008581_4	3300008581	1884723	281	7477	0	0	0	23	81.37	1.29	74.92	MQ	OTU-5482	d__Bacteria;p__Firmicutes_A;c__Clostridia;o__Lachnospirales;f__Lachnospiraceae;g__Oribacterium;s__Oribacterium_sinus	Human	Digestive_system	Human	-77.1012	39.0043
3300008581_28	3300008581	701889	40	23536	0	1	1	37	62.89	0.09	62.44	MQ	OTU-9533	d__Bacteria;p__Patescibacteria;c__Saccharimonadia;o__Saccharimonadales;f__Saccharimonadaceae;g__;s__	Human	Digestive_system	Human	-77.1012	39.0043
3300008585_13	3300008585	1465644	256	5832	0	0	1	18	54.39	0	54.39	MQ	OTU-6831	d__Bacteria;p__Firmicutes_A;c__Clostridia;o__Lachnospirales;f__Lachnospiraceae;g__Agathobacter;s__Agathobacter_rectalis	Human	Digestive_system	Human	-77.1012	39.0043
3300008585_11	3300008585	1836695	19	132753	1	3	2	52	96.77	1.25	90.52	HQ	OTU-17421	d__Bacteria;p__Proteobacteria;c__Gammaproteobacteria;o__Betaproteobacteriales;f__Burkholderiaceae;g__CAG-521;s__GCA_000437635.1	Human	Digestive_system	Human	-77.1012	39.0043
3300008585_6	3300008585	3186004	404	9461	0	1	1	29	68.91	0.27	67.56	MQ	OTU-10660	d__Bacteria;p__Bacteroidota;c__Bacteroidia;o__Bacteroidales;f__Marinifilaceae;g__Butyricimonas;s__Butyricimonas_synergistica_A	Human	Digestive_system	Human	-77.1012	39.0043
3300008585_4	3300008585	4317423	84	90097	2	5	1	59	94.29	0	94.29	HQ	OTU-16537	d__Bacteria;p__Bacteroidota;c__Bacteroidia;o__Bacteroidales;f__Tannerellaceae;g__Parabacteroides;s__Parabacteroides_distasonis	Human	Digestive_system	Human	-77.1012	39.0043
3300008585_9	3300008585	2417696	225	15133	1	2	1	32	70.14	1.82	61.04	MQ	OTU-2072	d__Bacteria;p__Bacteroidota;c__Bacteroidia;o__Bacteroidales;f__Muribaculaceae;g__CAG-279;s__	Human	Digestive_system	Human	-77.1012	39.0043
3300008585_8	3300008585	2685229	27	201079	2	2	3	39	97.99	0	97.99	MQ	OTU-10539	d__Bacteria;p__Firmicutes_A;c__Clostridia;o__Lachnospirales;f__Lachnospiraceae;g__Lachnospira;s__Lachnospira_rogosae	Human	Digestive_system	Human	-77.1012	39.0043
3300008585_3	3300008585	4393749	51	140497	1	5	4	55	93.31	2	83.31	HQ	OTU-1996	d__Bacteria;p__Bacteroidota;c__Bacteroidia;o__Bacteroidales;f__Bacteroidaceae;g__Bacteroides;s__Bacteroides_uniformis	Human	Digestive_system	Human	-77.1012	39.0043
3300008593_2	3300008593	1229373	21	85165	3	2	2	38	65.52	2.66	52.22	MQ	OTU-13328	d__Bacteria;p__Firmicutes_A;c__Clostridia;o__Tissierellales;f__Helcococcaceae;g__Anaerococcus;s__	Human	Skin	Human	-77.1012	39.0043
3300008593_1	3300008593	1417267	169	9932	1	0	1	31	89.49	0.74	85.79	MQ	OTU-7543	d__Bacteria;p__Campylobacterota;c__Campylobacteria;o__Campylobacterales;f__Campylobacteraceae;g__Campylobacter_B;s__Campylobacter_B_ureolyticus	Human	Skin	Human	-77.1012	39.0043
3300008589_25	3300008589	662412	25	44610	0	0	0	16	50	0	50	MQ	OTU-4384	d__Bacteria;p__Actinobacteriota;c__Coriobacteriia;o__Coriobacteriales;f__Atopobiaceae;g__Atopobium_B;s__	Human	Digestive_system	Human	-77.1012	39.0043
3300008589_3	3300008589	2400891	305	9444	0	0	0	37	87	1.55	79.25	MQ	OTU-15684	d__Bacteria;p__Firmicutes_A;c__Clostridia;o__Lachnospirales;f__Lachnospiraceae;g__Oribacterium;s__	Human	Digestive_system	Human	-77.1012	39.0043
3300008589_2	3300008589	2569251	123	28966	2	0	1	39	97.8	0.64	94.6	MQ	OTU-128	d__Bacteria;p__Firmicutes_A;c__Clostridia;o__Lachnospirales;f__Lachnospiraceae;g__Lachnoanaerobaculum;s__Lachnoanaerobaculum_saburreum_A	Human	Digestive_system	Human	-77.1012	39.0043
3300008589_5	3300008589	1970899	68	41293	2	2	0	48	95.73	0.47	93.38	MQ	OTU-5243	d__Bacteria;p__Actinobacteriota;c__Actinobacteria;o__Actinomycetales;f__Actinomycetaceae;g__Actinomyces;s__Actinomyces_graevenitzii	Human	Digestive_system	Human	-77.1012	39.0043
3300008589_9	3300008589	1553521	179	10985	0	2	0	30	72.5	2.78	58.6	MQ	OTU-10788	d__Bacteria;p__Actinobacteriota;c__Actinobacteria;o__Actinomycetales;f__Micrococcaceae;g__Rothia;s__Rothia_mucilaginosa	Human	Digestive_system	Human	-77.1012	39.0043
3300008589_8	3300008589	1738729	222	8855	0	1	0	43	92.26	2.13	81.61	MQ	OTU-16184	d__Bacteria;p__Proteobacteria;c__Gammaproteobacteria;o__Enterobacterales;f__Pasteurellaceae;g__Haemophilus_D;s__	Human	Digestive_system	Human	-77.1012	39.0043
3300008589_16	3300008589	1122737	154	8491	0	0	0	11	52.9	0	52.9	MQ	OTU-6115	d__Bacteria;p__Actinobacteriota;c__Actinobacteria;o__Actinomycetales;f__Actinomycetaceae;g__Actinomyces_B;s__GCF_001838165.1	Human	Digestive_system	Human	-77.1012	39.0043
3300008589_13	3300008589	1270653	138	11778	0	1	1	11	70.15	1.09	64.7	MQ	OTU-1061	d__Bacteria;p__Firmicutes_A;c__Clostridia;o__Peptostreptococcales;f__Anaerovoracaceae;g__Mogibacterium;s__	Human	Digestive_system	Human	-77.1012	39.0043
3300008589_11	3300008589	1482722	145	13136	1	0	0	30	95.01	2.2	84.01	MQ	OTU-2030	d__Bacteria;p__Firmicutes_C;c__Negativicutes;o__Veillonellales;f__Megasphaeraceae;g__Anaeroglobus;s__Anaeroglobus_micronuciformis	Human	Digestive_system	Human	-77.1012	39.0043
3300008589_6	3300008589	1905619	182	13984	0	1	1	24	96.73	2.22	85.63	MQ	OTU-14730	d__Bacteria;p__Campylobacterota;c__Campylobacteria;o__Campylobacterales;f__Campylobacteraceae;g__Campylobacter_A;s__Campylobacter_A_concisus_A	Human	Digestive_system	Human	-77.1012	39.0043
3300014060_29	3300014060	2826825	286	12240	1	0	1	40	85.04	3.64	66.84	MQ	OTU-15256	d__Bacteria;p__Chloroflexota;c__Anaerolineae;o__Anaerolineales;f__envOPS12;g__UBA8950;s__GCA_001872455.1	Aquatic	Freshwater	Freshwater	-110.08	38.938
3300014060_27	3300014060	3064744	457	7805	0	0	0	26	78.29	2.38	66.39	MQ	OTU-1385	d__Bacteria;p__Proteobacteria;c__Alphaproteobacteria;o__Rhodobacterales;f__Rhodobacteraceae;g__Maritimibacter;s__GCA_001873585.1	Aquatic	Freshwater	Freshwater	-110.08	38.938
3300014060_26	3300014060	3053334	280	15153	1	1	0	35	86.34	2.19	75.39	MQ	OTU-15259	d__Bacteria;p__Desulfobacterota;c__Syntrophia;o__Syntrophales;f__UBA5619;g__UBA5619;s__UBA5619_sp3	Aquatic	Freshwater	Freshwater	-110.08	38.938
3300014060_21	3300014060	3575027	279	18272	1	1	2	38	95.28	0.47	92.93	HQ	OTU-15263	d__Bacteria;p__Cyanobacteriota;c__Cyanobacteriia;o__Pseudanabaenales;f__Pseudanabaenaceae;g__Pseudanabaena;s__GCA_001873375.1	Aquatic	Freshwater	Freshwater	-110.08	38.938
3300014060_68	3300014060	809602	33	38667	0	1	1	38	61.27	0.93	56.62	MQ	OTU-13948	d__Bacteria;p__Patescibacteria;c__Saccharimonadia;o__Saccharimonadales;f__Saccharimonadaceae;g__UBA1547;s__UBA1547_sp2	Aquatic	Freshwater	Freshwater	-110.08	38.938
3300014060_47	3300014060	1798363	160	14839	1	0	0	32	82.41	0.93	77.76	MQ	OTU-16361	d__Bacteria;p__Patescibacteria;c__CG2-30-54-11;o__CG2-30-54-11;f__CG2-30-54-11;g__CG2-30-54-11;s__GCA_001873755.1	Aquatic	Freshwater	Freshwater	-110.08	38.938
3300014060_46	3300014060	1813308	105	22820	0	0	0	27	82.91	0	82.91	MQ	OTU-13329	d__Bacteria;p__Proteobacteria;c__Zetaproteobacteria;o__Mariprofundales;f__Mariprofundaceae;g__UBA1543;s__GCA_001873825.1	Aquatic	Freshwater	Freshwater	-110.08	38.938
3300014060_40	3300014060	2258460	246	11226	1	0	0	38	77.72	1.12	72.12	MQ	OTU-13331	d__Bacteria;p__Desantisbacteria;c__UBA1551;o__UBA1551;f__UBA1551;g__UBA1551;s__UBA1551_sp1	Aquatic	Freshwater	Freshwater	-110.08	38.938
3300014060_43	3300014060	2178334	117	31740	0	0	0	32	74.7	2.69	61.25	MQ	OTU-8151	d__Bacteria;p__Bacteroidota;c__Bacteroidia;o__Bacteroidales;f__Paludibacteraceae;g__Paludibacter;s__GCA_001873635.1	Aquatic	Freshwater	Freshwater	-110.08	38.938
3300014060_42	3300014060	2243966	109	29547	1	0	0	29	97.9	1.01	92.85	MQ	OTU-13333	d__Bacteria;p__Proteobacteria;c__Zetaproteobacteria;o__Mariprofundales;f__Mariprofundaceae;g__Ghiorsea;s__GCA_001873795.1	Aquatic	Freshwater	Freshwater	-110.08	38.938
3300014060_39	3300014060	2320841	126	30000	1	0	0	39	96.95	1.22	90.85	MQ	OTU-6504	d__Bacteria;p__Proteobacteria;c__Gammaproteobacteria;o__Thiomicrospirales;f__Thiomicrospiraceae;g__Hydrogenovibrio;s__GCA_001873715.1	Aquatic	Freshwater	Freshwater	-110.08	38.938
3300014060_31	3300014060	2783477	323	10554	1	1	1	40	84.37	1.86	75.07	MQ	OTU-6510	d__Bacteria;p__Desulfobacterota;c__Desulfovibrionia;o__Desulfovibrionales;f__Desulfovibrionaceae;g__Desulfovibrio_P;s__GCA_001871085.1	Aquatic	Freshwater	Freshwater	-110.08	38.938
3300014060_34	3300014060	2650168	362	8248	1	1	1	35	87.55	2.16	76.75	MQ	OTU-6512	d__Bacteria;p__CG2-30-53-67;c__CG2-30-53-67;o__CG2-30-53-67;f__CG2-30-53-67;g__CG2-30-53-67;s__	Aquatic	Freshwater	Freshwater	-110.08	38.938
3300014060_37	3300014060	2289369	358	6843	0	0	0	27	73.63	2.13	62.98	MQ	OTU-6515	d__Bacteria;p__Desulfobacterota;c__BSN033;o__BSN033;f__UBA1163;g__UBA1163;s__UBA1163_sp1	Aquatic	Freshwater	Freshwater	-110.08	38.938
3300014060_69	3300014060	802214	61	17171	1	0	0	32	64.91	0	64.91	MQ	OTU-11912	d__Bacteria;p__Patescibacteria;c__ABY1;o__UBA1544;f__UBA1544;g__UBA1544;s__GCA_001873525.1	Aquatic	Freshwater	Freshwater	-110.08	38.938
3300014060_16	3300014060	4316432	830	5298	0	0	0	17	74.07	0	74.07	MQ	OTU-5886	d__Bacteria;p__Riflebacteria;c__UBA8953;o__UBA8953;f__UBA8953;g__CG2-30-54-10;s__GCA_001872985.1	Aquatic	Freshwater	Freshwater	-110.08	38.938
3300014060_15	3300014060	4598977	288	22707	2	2	1	38	94.57	0.33	92.92	HQ	OTU-5888	d__Bacteria;p__Cyanobacteriota;c__Cyanobacteriia;o__Cyanobacteriales;f__Phormidiaceae;g__Planktothrix;s__GCA_001873365.1	Aquatic	Freshwater	Freshwater	-110.08	38.938
3300014060_75	3300014060	723884	62	15228	0	1	1	35	62.45	0	62.45	MQ	OTU-5234	d__Bacteria;p__Patescibacteria;c__Berkelbacteria;o__GWA2-35-9;f__CG2-30-43-20;g__CG2-30-43-20;s__CG2-30-43-20_sp1	Aquatic	Freshwater	Freshwater	-110.08	38.938
3300014060_70	3300014060	801606	53	25279	0	0	1	29	59.83	0	59.83	MQ	OTU-1545	d__Bacteria;p__Patescibacteria;c__ABY1;o__Uhrbacterales;f__UBA9934;g__Um-filter-41-21;s__Um-filter-41-21_sp1	Aquatic	Freshwater	Freshwater	-110.08	38.938
3300014060_72	3300014060	759348	61	15591	1	0	1	32	68.18	0	68.18	MQ	OTU-5237	d__Bacteria;p__Patescibacteria;c__Paceibacteria;o__UBA9983;f__Yonathbacteraceae;g__UBA1539;s__UBA1539_sp1	Aquatic	Freshwater	Freshwater	-110.08	38.938
3300014060_56	3300014060	1209712	64	27006	2	1	1	35	81.68	1.76	72.88	MQ	OTU-4626	d__Bacteria;p__Patescibacteria;c__Gracilibacteria;o__Peregrinibacterales;f__UBA12470;g__CG2-30-44-17;s__CG2-30-44-17_sp1	Aquatic	Freshwater	Freshwater	-110.08	38.938
3300014060_53	3300014060	1399798	192	8171	1	2	1	43	67.08	0.78	63.18	MQ	OTU-4629	d__Bacteria;p__Patescibacteria;c__Dojkabacteria;o__SC72;f__GCA-002793355;g__GCA-002793355;s__GCA-002793355_sp1	Aquatic	Freshwater	Freshwater	-110.08	38.938
3300014060_48	3300014060	1750221	333	5540	0	1	1	16	59.65	1.75	50.9	MQ	OTU-13324	d__Bacteria;p__Desulfobacterota;c__Desulfobulbia;o__Desulfobulbales;f__Desulfurivibrionaceae;g__;s__	Aquatic	Freshwater	Freshwater	-110.08	38.938
3300014060_32	3300014060	2686793	276	13313	1	1	1	39	88.46	0	88.46	MQ	OTU-6511	d__Bacteria;p__Proteobacteria;c__Zetaproteobacteria;o__CG1-02-64-396;f__CG1-02-64-396;g__CG1-02-64-396;s__GCA_001872725.1	Aquatic	Freshwater	Freshwater	-110.08	38.938
3300014060_60	3300014060	1108695	230	4887	0	0	0	18	55.54	0	55.54	MQ	OTU-13952	d__Bacteria;p__UBA8481;c__UBA8481;o__UBA8481;f__UBA8481;g__UBA8481;s__GCA_001871695.1	Aquatic	Freshwater	Freshwater	-110.08	38.938
3300019371_8	3300019371	4437006	72	94045	0	0	5	61	99.32	0	99.32	MQ	OTU-14657	d__Bacteria;p__Firmicutes_A;c__Clostridia;o__Lachnospirales;f__Lachnospiraceae;g__Clostridium_M;s__Clostridium_M_clostridioformis	Mammals	Digestive_system	Goate_feces	-119.84	34.4148
3300019371_9	3300019371	3585387	67	88856	0	1	0	64	95.16	0	95.16	MQ	OTU-17094	d__Bacteria;p__Bacteroidota;c__Bacteroidia;o__Bacteroidales;f__Paludibacteraceae;g__UBA1723;s__	Mammals	Digestive_system	Goate_feces	-119.84	34.4148
3300019371_20	3300019371	2088297	239	10769	2	0	2	29	85.82	1.16	80.02	MQ	OTU-5428	d__Bacteria;p__Firmicutes_A;c__Clostridia;o__Lachnospirales;f__Lachnospiraceae;g__;s__	Mammals	Digestive_system	Goate_feces	-119.84	34.4148
3300019371_22	3300019371	1888858	81	37416	0	3	0	25	94.47	1.08	89.07	MQ	OTU-4569	d__Bacteria;p__Firmicutes;c__Bacilli;o__Erysipelotrichales;f__Erysipelotrichaceae;g__Faecalicoccus;s__	Mammals	Digestive_system	Goate_feces	-119.84	34.4148
3300019371_14	3300019371	2670930	47	86551	0	0	0	40	75.75	0.63	72.6	MQ	OTU-15340	d__Bacteria;p__Firmicutes_A;c__Clostridia;o__Lachnospirales;f__Lachnospiraceae;g__Hungatella;s__	Mammals	Digestive_system	Goate_feces	-119.84	34.4148
3300019371_15	3300019371	2483726	26	131630	0	4	0	48	99.37	0	99.37	MQ	OTU-17089	d__Bacteria;p__Firmicutes_C;c__Negativicutes;o__Selenomonadales;f__Selenomonadaceae;g__Schwartzia;s__Schwartzia_succinivorans	Mammals	Digestive_system	Goate_feces	-119.84	34.4148
3300019371_16	3300019371	2346976	16	182760	0	1	0	49	100	0	100	MQ	OTU-6918	d__Bacteria;p__Actinobacteriota;c__Coriobacteriia;o__Coriobacteriales;f__Eggerthellaceae;g__Denitrobacterium;s__	Mammals	Digestive_system	Goate_feces	-119.84	34.4148
3300019371_17	3300019371	2249256	64	54356	1	0	1	42	96.03	0	96.03	MQ	OTU-14567	d__Bacteria;p__Firmicutes_A;c__Clostridia;o__Oscillospirales;f__CAG-272;g__;s__	Mammals	Digestive_system	Goate_feces	-119.84	34.4148
3300019371_10	3300019371	3252390	126	56872	1	0	8	39	86.71	3.32	70.11	MQ	OTU-17097	d__Bacteria;p__Firmicutes_A;c__Clostridia;o__Lachnospirales;f__Lachnospiraceae;g__Oribacterium;s__GCA_002371295.1	Mammals	Digestive_system	Goate_feces	-119.84	34.4148
3300019371_12	3300019371	2988612	356	10336	0	0	0	27	84.09	1.49	76.64	MQ	OTU-14763	d__Bacteria;p__Firmicutes_A;c__Clostridia;o__Lachnospirales;f__Lachnospiraceae;g__;s__	Mammals	Digestive_system	Goate_feces	-119.84	34.4148
3300019371_13	3300019371	2793900	72	56298	1	3	0	42	99.3	0.72	95.7	MQ	OTU-14660	d__Bacteria;p__Spirochaetota;c__Spirochaetia;o__Treponematales;f__Treponemataceae;g__Treponema_D;s__	Mammals	Digestive_system	Goate_feces	-119.84	34.4148
3300019371_18	3300019371	1990104	244	9812	0	1	0	34	79.08	2.24	67.88	MQ	OTU-777	d__Bacteria;p__Proteobacteria;c__Gammaproteobacteria;o__Enterobacterales;f__Succinivibrionaceae;g__Succinivibrio;s__Succinivibrio_dextrinosolvens	Mammals	Digestive_system	Goate_feces	-119.84	34.4148
3300019374_30	3300019374	1259719	137	11556	0	1	1	28	79.52	0.81	75.47	MQ	OTU-10718	d__Archaea;p__Thermoplasmatota;c__Thermoplasmata_A;o__Methanomassiliicoccales;f__Methanomethylophilaceae;g__;s__	Mammals	Digestive_system	Goate_feces	-119.84	34.4148
3300019374_22	3300019374	1695228	278	6298	0	2	0	29	58.99	0.88	54.59	MQ	OTU-6916	d__Bacteria;p__Actinobacteriota;c__Coriobacteriia;o__Coriobacteriales;f__Eggerthellaceae;g__UBA9715;s__	Mammals	Digestive_system	Goate_feces	-119.84	34.4148
3300019374_23	3300019374	2006975	296	7239	0	0	0	34	71.93	0.63	68.78	MQ	OTU-93	d__Bacteria;p__Actinobacteriota;c__Actinobacteria;o__Actinomycetales;f__Actinomycetaceae;g__F0332;s__	Mammals	Digestive_system	Goate_feces	-119.84	34.4148
3300019374_21	3300019374	2215791	10	240946	1	3	0	41	99.46	0.27	98.11	MQ	OTU-17192	d__Bacteria;p__Bacteroidota;c__Bacteroidia;o__Bacteroidales;f__Paludibacteraceae;g__UBA4363;s__	Mammals	Digestive_system	Goate_feces	-119.84	34.4148
3300019374_26	3300019374	1864579	266	8440	1	1	1	28	72.8	0.66	69.5	MQ	OTU-3281	d__Bacteria;p__Firmicutes_C;c__Negativicutes;o__Selenomonadales;f__Selenomonadaceae;g__Selenomonas_A;s__	Mammals	Digestive_system	Goate_feces	-119.84	34.4148
3300019374_27	3300019374	1756628	153	15370	0	2	0	28	88.66	2.87	74.31	MQ	OTU-4569	d__Bacteria;p__Firmicutes;c__Bacilli;o__Erysipelotrichales;f__Erysipelotrichaceae;g__Faecalicoccus;s__	Mammals	Digestive_system	Goate_feces	-119.84	34.4148
3300019374_24	3300019374	1926666	30	106909	0	0	0	11	73.49	0	73.49	MQ	OTU-17198	d__Bacteria;p__Firmicutes_A;c__Clostridia;o__Lachnospirales;f__Lachnospiraceae;g__;s__	Mammals	Digestive_system	Goate_feces	-119.84	34.4148
3300019374_28	3300019374	1579782	209	8811	0	0	0	20	62.17	0.29	60.72	MQ	OTU-777	d__Bacteria;p__Proteobacteria;c__Gammaproteobacteria;o__Enterobacterales;f__Succinivibrionaceae;g__Succinivibrio;s__Succinivibrio_dextrinosolvens	Mammals	Digestive_system	Goate_feces	-119.84	34.4148
3300019374_9	3300019374	4096302	68	106304	0	0	4	56	94.8	0	94.8	MQ	OTU-14657	d__Bacteria;p__Firmicutes_A;c__Clostridia;o__Lachnospirales;f__Lachnospiraceae;g__Clostridium_M;s__Clostridium_M_clostridioformis	Mammals	Digestive_system	Goate_feces	-119.84	34.4148
3300019374_8	3300019374	4439687	49	158355	0	3	0	58	94.77	0.19	93.82	MQ	OTU-8482	d__Bacteria;p__Bacteroidota;c__Bacteroidia;o__Bacteroidales;f__Bacteroidaceae;g__Bacteroides;s__Bacteroides_caccae	Mammals	Digestive_system	Goate_feces	-119.84	34.4148
3300019374_18	3300019374	2347246	16	182760	1	1	0	49	100	0	100	MQ	OTU-6918	d__Bacteria;p__Actinobacteriota;c__Coriobacteriia;o__Coriobacteriales;f__Eggerthellaceae;g__Denitrobacterium;s__	Mammals	Digestive_system	Goate_feces	-119.84	34.4148
3300019374_17	3300019374	2483912	28	131630	0	3	0	48	99.37	0	99.37	MQ	OTU-17089	d__Bacteria;p__Firmicutes_C;c__Negativicutes;o__Selenomonadales;f__Selenomonadaceae;g__Schwartzia;s__Schwartzia_succinivorans	Mammals	Digestive_system	Goate_feces	-119.84	34.4148
3300019374_16	3300019374	2530580	23	181093	2	0	2	34	95.05	0.58	92.15	MQ	OTU-9301	d__Bacteria;p__Firmicutes_A;c__Clostridia;o__Lachnospirales;f__Lachnospiraceae;g__;s__	Mammals	Digestive_system	Goate_feces	-119.84	34.4148
3300019374_15	3300019374	2831264	41	86810	1	3	0	42	99.3	0.7	95.8	MQ	OTU-14660	d__Bacteria;p__Spirochaetota;c__Spirochaetia;o__Treponematales;f__Treponemataceae;g__Treponema_D;s__	Mammals	Digestive_system	Goate_feces	-119.84	34.4148
3300019374_14	3300019374	3468325	128	60762	0	4	0	39	89.81	2.9	75.31	MQ	OTU-1931	d__Bacteria;p__Bacteroidota;c__Bacteroidia;o__Bacteroidales;f__Bacteroidaceae;g__Prevotella;s__	Mammals	Digestive_system	Goate_feces	-119.84	34.4148
3300019374_13	3300019374	3547212	45	125483	2	4	0	51	99.73	0.65	96.48	MQ	OTU-3915	d__Bacteria;p__Bacteroidota;c__Bacteroidia;o__Bacteroidales;f__Marinilabiliaceae;g__;s__	Mammals	Digestive_system	Goate_feces	-119.84	34.4148
3300019374_11	3300019374	3621871	158	38201	0	0	0	60	94.35	0	94.35	MQ	OTU-17094	d__Bacteria;p__Bacteroidota;c__Bacteroidia;o__Bacteroidales;f__Paludibacteraceae;g__UBA1723;s__	Mammals	Digestive_system	Goate_feces	-119.84	34.4148
3300019360_17	3300019360	2960930	295	12647	0	1	1	38	91.6	2.52	79	MQ	OTU-4405	d__Bacteria;p__Dadabacteria;c__UBA1144;o__UBA2774;f__UBA2774;g__2-12-FULL-53-21;s__	Terrestrial	Cave	Microbial_mat_on_rocks	-155.812	19.2894
3300019360_8	3300019360	6540297	579	14874	0	2	2	70	93.16	4.27	71.81	MQ	OTU-1445	d__Bacteria;p__Acidobacteriota;c__Blastocatellia;o__Pyrinomonadales;f__Pyrinomonadaceae;g__;s__	Terrestrial	Cave	Microbial_mat_on_rocks	-155.812	19.2894
3300019360_30	3300019360	826890	41	40298	1	1	1	23	62.3	0.97	57.45	MQ	OTU-11838	d__Archaea;p__Crenarchaeota;c__Nitrososphaeria;o__Nitrososphaerales;f__Nitrosopumilaceae;g__Nitrosotenuis;s__	Terrestrial	Cave	Microbial_mat_on_rocks	-155.812	19.2894
3300019360_10	3300019360	5014182	271	29451	0	0	0	43	71.52	2.12	60.92	MQ	OTU-13145	d__Bacteria;p__Proteobacteria;c__Alphaproteobacteria;o__Rhizobiales;f__Thermopetrobacteraceae;g__;s__	Terrestrial	Cave	Microbial_mat_on_rocks	-155.812	19.2894
3300019360_29	3300019360	858729	66	16264	1	1	1	36	71.26	0.07	70.91	MQ	OTU-2443	d__Archaea;p__Nanoarchaeota;c__Woesearchaeia;o__ARS49;f__1-14-0-10-37-12;g__;s__	Terrestrial	Cave	Microbial_mat_on_rocks	-155.812	19.2894
3300019360_28	3300019360	1019970	100	12820	0	1	1	29	78.95	1.01	73.9	MQ	OTU-15045	d__Bacteria;p__Verrucomicrobiota;c__Chlamydiia;o__Parachlamydiales;f__Ga0074140;g__;s__	Terrestrial	Cave	Microbial_mat_on_rocks	-155.812	19.2894
3300019360_21	3300019360	1595291	225	7768	0	1	1	24	78.04	0.97	73.19	MQ	OTU-2446	d__Archaea;p__Crenarchaeota;c__Nitrososphaeria;o__Nitrososphaerales;f__UBA213;g__;s__	Terrestrial	Cave	Microbial_mat_on_rocks	-155.812	19.2894
3300019373_27	3300019373	1944158	207	11235	3	1	0	33	88.62	0.62	85.52	MQ	OTU-17800	d__Bacteria;p__Firmicutes_C;c__Negativicutes;o__Veillonellales;f__Veillonellaceae;g__Veillonella_A;s__	Mammals	Digestive_system	Goate_feces	-119.84	34.4148
3300019373_29	3300019373	1774905	231	8951	0	2	0	38	78.21	2.83	64.06	MQ	OTU-4569	d__Bacteria;p__Firmicutes;c__Bacilli;o__Erysipelotrichales;f__Erysipelotrichaceae;g__Faecalicoccus;s__	Mammals	Digestive_system	Goate_feces	-119.84	34.4148
3300019373_28	3300019373	1752575	240	8308	0	0	0	21	64.51	0.88	60.11	MQ	OTU-777	d__Bacteria;p__Proteobacteria;c__Gammaproteobacteria;o__Enterobacterales;f__Succinivibrionaceae;g__Succinivibrio;s__Succinivibrio_dextrinosolvens	Mammals	Digestive_system	Goate_feces	-119.84	34.4148
3300019373_26	3300019373	2056545	41	95601	1	0	1	43	86.8	0	86.8	MQ	OTU-14567	d__Bacteria;p__Firmicutes_A;c__Clostridia;o__Oscillospirales;f__CAG-272;g__;s__	Mammals	Digestive_system	Goate_feces	-119.84	34.4148
3300019373_25	3300019373	2014196	187	15692	2	1	0	40	90.45	5	65.45	MQ	OTU-14711	d__Bacteria;p__Actinobacteriota;c__Coriobacteriia;o__Coriobacteriales;f__Coriobacteriaceae;g__Collinsella;s__	Mammals	Digestive_system	Goate_feces	-119.84	34.4148
3300019373_24	3300019373	2223063	35	84891	1	3	0	41	100	0.54	97.3	MQ	OTU-17192	d__Bacteria;p__Bacteroidota;c__Bacteroidia;o__Bacteroidales;f__Paludibacteraceae;g__UBA4363;s__	Mammals	Digestive_system	Goate_feces	-119.84	34.4148
3300019373_23	3300019373	2256889	50	93995	2	0	0	30	90.33	0	90.33	MQ	OTU-12313	d__Bacteria;p__Firmicutes_A;c__Clostridia;o__Lachnospirales;f__Lachnospiraceae;g__Acetitomaculum;s__	Mammals	Digestive_system	Goate_feces	-119.84	34.4148
3300019373_22	3300019373	2343526	18	136428	1	1	0	49	100	0	100	MQ	OTU-6918	d__Bacteria;p__Actinobacteriota;c__Coriobacteriia;o__Coriobacteriales;f__Eggerthellaceae;g__Denitrobacterium;s__	Mammals	Digestive_system	Goate_feces	-119.84	34.4148
3300019373_21	3300019373	2497652	36	111045	0	4	0	48	99.37	0	99.37	MQ	OTU-17089	d__Bacteria;p__Firmicutes_C;c__Negativicutes;o__Selenomonadales;f__Selenomonadaceae;g__Schwartzia;s__Schwartzia_succinivorans	Mammals	Digestive_system	Goate_feces	-119.84	34.4148
3300019373_20	3300019373	2621589	33	111234	0	3	0	42	94.89	0.54	92.19	MQ	OTU-6917	d__Bacteria;p__Bacteroidota;c__Bacteroidia;o__Bacteroidales;f__Paludibacteraceae;g__RF16;s__	Mammals	Digestive_system	Goate_feces	-119.84	34.4148
3300019373_31	3300019373	1428968	159	10949	0	1	1	28	70.04	1.61	61.99	MQ	OTU-10718	d__Archaea;p__Thermoplasmatota;c__Thermoplasmata_A;o__Methanomassiliicoccales;f__Methanomethylophilaceae;g__;s__	Mammals	Digestive_system	Goate_feces	-119.84	34.4148
3300019373_12	3300019373	3822106	66	88856	0	1	0	61	97.85	0	97.85	MQ	OTU-17094	d__Bacteria;p__Bacteroidota;c__Bacteroidia;o__Bacteroidales;f__Paludibacteraceae;g__UBA1723;s__	Mammals	Digestive_system	Goate_feces	-119.84	34.4148
3300019373_10	3300019373	4338504	84	82133	0	0	3	52	99.32	0	99.32	MQ	OTU-14657	d__Bacteria;p__Firmicutes_A;c__Clostridia;o__Lachnospirales;f__Lachnospiraceae;g__Clostridium_M;s__Clostridium_M_clostridioformis	Mammals	Digestive_system	Goate_feces	-119.84	34.4148
3300019373_16	3300019373	2958769	119	47452	2	7	3	63	98.97	0.08	98.57	HQ	OTU-14659	d__Bacteria;p__Firmicutes_C;c__Negativicutes;o__Selenomonadales;f__Selenomonadaceae;g__Selenomonas_B;s__	Mammals	Digestive_system	Goate_feces	-119.84	34.4148
3300019373_17	3300019373	2792992	48	77039	1	3	0	42	99.3	0.7	95.8	MQ	OTU-14660	d__Bacteria;p__Spirochaetota;c__Spirochaetia;o__Treponematales;f__Treponemataceae;g__Treponema_D;s__	Mammals	Digestive_system	Goate_feces	-119.84	34.4148
3300019373_14	3300019373	3154896	88	64834	0	5	0	50	78.87	4.2	57.87	MQ	OTU-14661	d__Bacteria;p__Bacteroidota;c__Bacteroidia;o__Bacteroidales;f__Bacteroidaceae;g__Prevotella;s__GCA_002391185.1	Mammals	Digestive_system	Goate_feces	-119.84	34.4148
3300019373_18	3300019373	2748477	219	19881	0	4	0	45	91.72	0.22	90.62	MQ	OTU-14663	d__Bacteria;p__Firmicutes_A;c__Clostridia;o__Oscillospirales;f__Ruminococcaceae;g__UBA3855;s__	Mammals	Digestive_system	Goate_feces	-119.84	34.4148
3300019373_19	3300019373	2695823	205	17792	2	3	1	44	94.92	2.15	84.17	MQ	OTU-5222	d__Bacteria;p__Firmicutes_C;c__Negativicutes;o__Selenomonadales;f__Selenomonadaceae;g__Anaerovibrio;s__Anaerovibrio_sp1	Mammals	Digestive_system	Goate_feces	-119.84	34.4148
3300019373_8	3300019373	4492247	55	158355	0	3	0	58	95.3	0.19	94.35	MQ	OTU-8482	d__Bacteria;p__Bacteroidota;c__Bacteroidia;o__Bacteroidales;f__Bacteroidaceae;g__Bacteroides;s__Bacteroides_caccae	Mammals	Digestive_system	Goate_feces	-119.84	34.4148
3300019458_25	3300019458	2077735	124	31338	1	1	1	39	94.66	0	94.66	MQ	OTU-4402	d__Archaea;p__Crenarchaeota;c__Nitrososphaeria;o__Nitrososphaerales;f__UBA213;g__;s__	Terrestrial	Cave	Bio-ooze	-155.801	19.0643
3300019458_24	3300019458	2121754	21	193353	1	1	1	39	74.14	1.72	65.54	MQ	OTU-13330	d__Bacteria;p__Omnitrophota;c__Omnitrophia;o__;f__;g__;s__	Terrestrial	Cave	Bio-ooze	-155.801	19.0643
3300019458_26	3300019458	1709529	304	5943	0	0	0	24	60.53	1.23	54.38	MQ	OTU-4404	d__Bacteria;p__Elusimicrobiota;c__Elusimicrobia;o__F11;f__F11;g__;s__	Terrestrial	Cave	Bio-ooze	-155.801	19.0643
3300019458_21	3300019458	2678161	270	12535	0	1	1	34	90.9	1.68	82.5	MQ	OTU-4405	d__Bacteria;p__Dadabacteria;c__UBA1144;o__UBA2774;f__UBA2774;g__2-12-FULL-53-21;s__	Terrestrial	Cave	Bio-ooze	-155.801	19.0643
3300019458_22	3300019458	2569655	356	8546	0	0	0	25	83.51	2.92	68.91	MQ	OTU-8635	d__Bacteria;p__Proteobacteria;c__Alphaproteobacteria;o__Rhizobiales;f__Thermopetrobacteraceae;g__;s__	Terrestrial	Cave	Bio-ooze	-155.801	19.0643
3300019458_28	3300019458	1468597	203	8668	0	1	1	37	79.37	0.22	78.27	MQ	OTU-4410	d__Bacteria;p__Chloroflexota;c__Dehalococcoidia;o__SM23-28-2;f__SM23-28-2;g__;s__	Terrestrial	Cave	Bio-ooze	-155.801	19.0643
3300019458_19	3300019458	2803573	270	13522	1	2	1	40	91.67	1.69	83.22	HQ	OTU-4015	d__Bacteria;p__Verrucomicrobiota;c__Verrucomicrobiae;o__;f__;g__;s__	Terrestrial	Cave	Bio-ooze	-155.801	19.0643
3300019458_7	3300019458	7437238	178	62383	1	1	1	49	97.74	1.71	89.19	HQ	OTU-10575	d__Bacteria;p__KSB1;c__UBA2214;o__;f__;g__;s__	Terrestrial	Cave	Bio-ooze	-155.801	19.0643
3300019458_23	3300019458	2171533	267	9584	0	1	0	44	70.55	3.88	51.15	MQ	OTU-4406	d__Archaea;p__Crenarchaeota;c__Nitrososphaeria;o__Nitrososphaerales;f__Nitrososphaeraceae;g__Nitrososphaera;s__	Terrestrial	Cave	Bio-ooze	-155.801	19.0643
3300019458_14	3300019458	3415876	296	15596	1	0	0	49	94.59	4.13	73.94	MQ	OTU-14386	d__Bacteria;p__Acidobacteriota;c__Blastocatellia;o__Pyrinomonadales;f__Pyrinomonadaceae;g__OLB17;s__	Terrestrial	Cave	Bio-ooze	-155.801	19.0643
3300019458_15	3300019458	3070748	89	65973	1	1	1	49	98.68	3.17	82.83	HQ	OTU-4022	d__Bacteria;p__Chloroflexota;c__Dehalococcoidia;o__UBA1151;f__;g__;s__	Terrestrial	Cave	Bio-ooze	-155.801	19.0643
3300019458_16	3300019458	3051822	167	27064	1	0	0	39	94.29	3.41	77.24	MQ	OTU-14388	d__Bacteria;p__Proteobacteria;c__Alphaproteobacteria;o__Micavibrionales;f__Micavibrionaceae;g__um-filter-47-13;s__	Terrestrial	Cave	Bio-ooze	-155.801	19.0643
3300019458_11	3300019458	4336050	94	98390	1	1	2	46	95.73	3.47	78.38	HQ	OTU-14390	d__Bacteria;p__Acidobacteriota;c__Acidobacteriae;o__UBA7541;f__UBA7541;g__;s__	Terrestrial	Cave	Bio-ooze	-155.801	19.0643
3300019458_36	3300019458	613372	90	8000	1	0	1	6	63.31	0.93	58.66	MQ	OTU-10913	d__Archaea;p__Nanoarchaeota;c__Aenigmarchaeia;o__GW2011-AR5;f__GW2011-AR5;g__;s__	Terrestrial	Cave	Bio-ooze	-155.801	19.0643
3300019458_34	3300019458	692199	1	692199	1	1	0	24	76.17	0.93	71.52	MQ	OTU-10537	d__Archaea;p__Nanoarchaeota;c__UBA10117;o__UBA10117;f__UBA10117;g__;s__	Terrestrial	Cave	Bio-ooze	-155.801	19.0643
3300019458_32	3300019458	812585	8	123208	2	1	1	42	63.86	0.99	58.91	MQ	OTU-10974	d__Bacteria;p__Patescibacteria;c__ABY1;o__Uhrbacterales;f__2-12-FULL-57-11;g__;s__	Terrestrial	Cave	Bio-ooze	-155.801	19.0643
3300019458_33	3300019458	559778	61	13025	1	1	0	22	72.43	1.25	66.18	MQ	OTU-5885	d__Archaea;p__Nanoarchaeota;c__Aenigmarchaeia;o__GW2011-AR5;f__GW2011-AR5;g__;s__	Terrestrial	Cave	Bio-ooze	-155.801	19.0643
3300019458_38	3300019458	546489	57	13279	0	1	2	27	59.97	0.99	55.02	MQ	OTU-13718	d__Bacteria;p__Patescibacteria;c__Berkelbacteria;o__;f__;g__;s__	Terrestrial	Cave	Bio-ooze	-155.801	19.0643
3300019487_14	3300019487	5066906	852	6442	0	1	1	50	78.46	2.99	63.51	MQ	OTU-13945	d__Bacteria;p__Acidobacteriota;c__Blastocatellia;o__Pyrinomonadales;f__Pyrinomonadaceae;g__;s__	Terrestrial	Cave	Microbial_mat_on_rocks	-155.801	19.0643
3300019487_15	3300019487	4986273	819	6724	1	1	1	33	60.66	0.26	59.36	MQ	OTU-11907	d__Bacteria;p__KSB1;c__UBA2214;o__;f__;g__;s__	Terrestrial	Cave	Microbial_mat_on_rocks	-155.801	19.0643
3300019487_13	3300019487	5173194	334	22763	1	1	2	41	89.35	1.31	82.8	MQ	OTU-11931	d__Bacteria;p__Myxococcota;c__Polyangia;o__Nannocystales;f__Nannocystaceae;g__;s__	Terrestrial	Cave	Microbial_mat_on_rocks	-155.801	19.0643
3300019487_34	3300019487	1981452	62	47509	1	1	1	45	92.47	0	92.47	HQ	OTU-14058	d__Bacteria;p__Omnitrophota;c__Omnitrophia;o__Omnitrophales;f__;g__;s__	Terrestrial	Cave	Microbial_mat_on_rocks	-155.801	19.0643
3300019487_32	3300019487	2125575	93	36000	1	1	1	41	80.74	2.15	69.99	MQ	OTU-13330	d__Bacteria;p__Omnitrophota;c__Omnitrophia;o__;f__;g__;s__	Terrestrial	Cave	Microbial_mat_on_rocks	-155.801	19.0643
3300019487_30	3300019487	2562747	322	9448	1	0	1	39	79.76	0.84	75.56	MQ	OTU-4405	d__Bacteria;p__Dadabacteria;c__UBA1144;o__UBA2774;f__UBA2774;g__2-12-FULL-53-21;s__	Terrestrial	Cave	Microbial_mat_on_rocks	-155.801	19.0643
3300019487_45	3300019487	646736	35	25268	1	0	1	37	56.1	0	56.1	MQ	OTU-17591	d__Bacteria;p__Patescibacteria;c__Paceibacteria;o__UBA9983;f__Nomurabacteraceae;g__;s__	Terrestrial	Cave	Microbial_mat_on_rocks	-155.801	19.0643
3300019487_41	3300019487	747677	50	18520	1	1	0	24	81.15	0.93	76.5	MQ	OTU-5885	d__Archaea;p__Nanoarchaeota;c__Aenigmarchaeia;o__GW2011-AR5;f__GW2011-AR5;g__;s__	Terrestrial	Cave	Microbial_mat_on_rocks	-155.801	19.0643
3300019487_28	3300019487	2701812	477	6093	0	0	0	20	68.28	3.59	50.33	MQ	OTU-5302	d__Bacteria;p__Cyanobacteriota;c__Vampirovibrionia;o__Obscuribacterales;f__;g__;s__	Terrestrial	Cave	Microbial_mat_on_rocks	-155.801	19.0643
3300019487_25	3300019487	2780765	284	13526	2	1	1	40	92	1.69	83.55	HQ	OTU-4015	d__Bacteria;p__Verrucomicrobiota;c__Verrucomicrobiae;o__;f__;g__;s__	Terrestrial	Cave	Microbial_mat_on_rocks	-155.801	19.0643
3300019487_24	3300019487	2805037	45	100949	0	0	0	37	92.35	1.09	86.9	MQ	OTU-4016	d__Bacteria;p__Bacteroidota;c__UBA10030;o__UBA10030;f__UBA6906;g__;s__	Terrestrial	Cave	Microbial_mat_on_rocks	-155.801	19.0643
3300019487_26	3300019487	2769168	91	60413	0	0	0	34	67.27	1.09	61.82	MQ	OTU-17368	d__Bacteria;p__Chloroflexota;c__Anaerolineae;o__Anaerolineales;f__envOPS12;g__UBA12294;s__	Terrestrial	Cave	Microbial_mat_on_rocks	-155.801	19.0643
3300019487_21	3300019487	3033128	58	79570	1	1	1	39	96.02	4.28	74.62	HQ	OTU-14388	d__Bacteria;p__Proteobacteria;c__Alphaproteobacteria;o__Micavibrionales;f__Micavibrionaceae;g__um-filter-47-13;s__	Terrestrial	Cave	Microbial_mat_on_rocks	-155.801	19.0643
3300019487_20	3300019487	3133075	354	10793	1	1	1	34	87.62	1.9	78.12	MQ	OTU-4020	d__Bacteria;p__Bacteroidota;c__Bacteroidia;o__AKYH767-A;f__OLB10;g__;s__	Terrestrial	Cave	Microbial_mat_on_rocks	-155.801	19.0643
3300019487_23	3300019487	2839426	42	112593	1	1	1	46	95.85	4.55	73.1	HQ	OTU-4021	d__Bacteria;p__Nitrospirota;c__Nitrospiria;o__2-01-FULL-66-17;f__;g__;s__	Terrestrial	Cave	Microbial_mat_on_rocks	-155.801	19.0643
3300019487_22	3300019487	2991927	61	91940	2	1	1	45	98.68	2.18	87.78	HQ	OTU-4022	d__Bacteria;p__Chloroflexota;c__Dehalococcoidia;o__UBA1151;f__;g__;s__	Terrestrial	Cave	Microbial_mat_on_rocks	-155.801	19.0643
3300019487_48	3300019487	588539	84	7347	0	0	0	32	56.32	0.94	51.62	MQ	OTU-17579	d__Bacteria;p__Patescibacteria;c__Paceibacteria;o__UBA6257;f__Harrisonbacteraceae;g__;s__	Terrestrial	Cave	Microbial_mat_on_rocks	-155.801	19.0643
3300011482_3	3300011482	3867857	74	85263	1	3	1	63	100	0.09	99.55	HQ	OTU-7450	d__Bacteria;p__Proteobacteria;c__Gammaproteobacteria;o__Pseudomonadales;f__Moraxellaceae;g__Acinetobacter;s__Acinetobacter_nosocomialis	Built_environment	City	city_subway_metal	-74.09	40.58
3300011482_2	3300011482	4372903	14	468077	1	3	1	50	97.95	0.55	95.2	HQ	OTU-1759	d__Bacteria;p__Proteobacteria;c__Gammaproteobacteria;o__Pseudomonadales;f__Pseudomonadaceae;g__Pseudomonas_A;s__Pseudomonas_A_stutzeri	Built_environment	City	city_subway_metal	-74.09	40.58
3300011482_1	3300011482	4745124	24	353573	1	8	0	74	99.27	1.18	93.37	MQ	OTU-124	d__Bacteria;p__Proteobacteria;c__Gammaproteobacteria;o__Enterobacterales;f__Enterobacteriaceae;g__Kosakonia;s__Kosakonia_cowanii	Built_environment	City	city_subway_metal	-74.09	40.58
3300012609_3	3300012609	4753206	692	7762	0	0	0	33	81.9	0.01	81.85	MQ	OTU-16669	d__Bacteria;p__Proteobacteria;c__Alphaproteobacteria;o__Rhizobiales;f__Rhizobiaceae;g__Neorhizobium;s__GCA_002391045.1	Built_environment	City	city_subway_metal	-74.19	40.52
3300012609_1	3300012609	5493559	30	303477	1	2	1	71	99.84	0.95	95.09	HQ	OTU-2257	d__Bacteria;p__Bacteroidota;c__Bacteroidia;o__Sphingobacteriales;f__Sphingobacteriaceae;g__Sphingobacterium;s__GCA_002429765.1	Built_environment	City	city_subway_metal	-74.19	40.52
3300012609_6	3300012609	2933550	199	21212	1	2	1	63	95.71	0.56	92.91	HQ	OTU-4244	d__Bacteria;p__Proteobacteria;c__Gammaproteobacteria;o__Pseudomonadales;f__Moraxellaceae;g__Acinetobacter;s__Acinetobacter_radioresistens	Built_environment	City	city_subway_metal	-74.19	40.52
3300012609_5	3300012609	4136116	263	22987	1	1	1	57	93.67	0.09	93.22	HQ	OTU-16675	d__Bacteria;p__Proteobacteria;c__Gammaproteobacteria;o__Xanthomonadales;f__Xanthomonadaceae;g__Stenotrophomonas;s__Stenotrophomonas_maltophilia_AD	Built_environment	City	city_subway_metal	-74.19	40.52
3300012609_4	3300012609	4539013	52	129227	1	7	0	77	99.01	0.46	96.71	MQ	OTU-4915	d__Bacteria;p__Proteobacteria;c__Gammaproteobacteria;o__Enterobacterales;f__Enterobacteriaceae;g__Leclercia;s__Leclercia_adecarboxylata	Built_environment	City	city_subway_metal	-74.19	40.52
3300012609_2	3300012609	5222086	40	168414	1	4	0	60	98.8	1.47	91.45	MQ	OTU-9986	d__Bacteria;p__Proteobacteria;c__Gammaproteobacteria;o__Pseudomonadales;f__Pseudomonadaceae;g__Pseudomonas_E;s__GCA_002386445.1	Built_environment	City	city_subway_metal	-74.19	40.52
3300011617_3	3300011617	2969441	6	613709	1	1	1	50	99.68	0.32	98.08	HQ	OTU-7937	d__Bacteria;p__Proteobacteria;c__Alphaproteobacteria;o__Caulobacterales;f__Caulobacteraceae;g__Brevundimonas;s__	Built_environment	City	city_subway_metal	-40.52	40.52
3300011617_2	3300011617	4177049	121	48225	0	3	0	68	98.96	0.5	96.46	MQ	OTU-712	d__Bacteria;p__Proteobacteria;c__Gammaproteobacteria;o__Enterobacterales;f__Enterobacteriaceae;g__Pantoea_B;s__Pantoea_B_calida	Built_environment	City	city_subway_metal	-40.52	40.52
3300011617_1	3300011617	4421717	44	168279	1	2	1	63	99.28	0.04	99.08	HQ	OTU-7938	d__Bacteria;p__Proteobacteria;c__Gammaproteobacteria;o__Xanthomonadales;f__Xanthomonadaceae;g__Stenotrophomonas;s__Stenotrophomonas_sp3	Built_environment	City	city_subway_metal	-40.52	40.52
3300011617_4	3300011617	2182924	352	7012	0	2	0	35	67.84	1.14	62.14	MQ	OTU-3796	d__Bacteria;p__Proteobacteria;c__Gammaproteobacteria;o__Pseudomonadales;f__Moraxellaceae;g__Acinetobacter;s__Acinetobacter_lwoffii_A	Built_environment	City	city_subway_metal	-40.52	40.52
3300011667_3	3300011667	3319379	63	80487	0	0	0	45	98.38	0.65	95.13	MQ	OTU-17858	d__Bacteria;p__Proteobacteria;c__Alphaproteobacteria;o__Caulobacterales;f__Caulobacteraceae;g__Brevundimonas;s__Brevundimonas_diminuta	Built_environment	City	city_subway_metal	-40.52	40.52
3300011667_1	3300011667	3996677	91	74274	0	1	0	49	99.95	3.17	84.1	MQ	OTU-476	d__Bacteria;p__Proteobacteria;c__Gammaproteobacteria;o__Xanthomonadales;f__Xanthomonadaceae;g__Pseudoxanthomonas_A;s__	Built_environment	City	city_subway_metal	-40.52	40.52
3300011913_1	3300011913	4622717	34	254883	0	7	0	75	99.92	1.29	93.47	MQ	OTU-13604	d__Bacteria;p__Proteobacteria;c__Gammaproteobacteria;o__Enterobacterales;f__Enterobacteriaceae;g__Enterobacter;s__	Built_environment	City	city_subway_metal	-74.07	40.64
3300011913_2	3300011913	4481738	53	145755	1	1	1	52	99.84	4.54	77.14	HQ	OTU-16504	d__Bacteria;p__Proteobacteria;c__Gammaproteobacteria;o__Pseudomonadales;f__Pseudomonadaceae;g__Pseudomonas_A;s__Pseudomonas_A_balearica	Built_environment	City	city_subway_metal	-74.07	40.64
3300011913_3	3300011913	3618510	383	12263	0	1	0	53	84.63	0.46	82.33	MQ	OTU-15571	d__Bacteria;p__Proteobacteria;c__Gammaproteobacteria;o__Xanthomonadales;f__Xanthomonadaceae;g__Stenotrophomonas;s__Stenotrophomonas_pavanii	Built_environment	City	city_subway_metal	-74.07	40.64
3300011857_3	3300011857	3024170	396	8705	0	0	0	55	83.01	0.18	82.11	MQ	OTU-8377	d__Bacteria;p__Proteobacteria;c__Gammaproteobacteria;o__Xanthomonadales;f__Xanthomonadaceae;g__Stenotrophomonas;s__GCA_002363375.1	Built_environment	City	city_subway_metal	-74.07	40.64
3300011857_2	3300011857	4607134	90	83487	1	3	2	55	100	1.71	91.45	HQ	OTU-14174	d__Bacteria;p__Proteobacteria;c__Gammaproteobacteria;o__Pseudomonadales;f__Pseudomonadaceae;g__Pseudomonas_A;s__Pseudomonas_A_sp10	Built_environment	City	city_subway_metal	-74.07	40.64
3300011622_3	3300011622	4109767	14	547292	0	4	0	62	96.95	0.77	93.1	MQ	OTU-10553	d__Bacteria;p__Proteobacteria;c__Gammaproteobacteria;o__Enterobacterales;f__Enterobacteriaceae;g__Siccibacter;s__Siccibacter_turicensis	Built_environment	City	city_subway_metal	-74.07	40.64
3300011622_2	3300011622	4412002	105	65557	1	2	1	71	97.53	2.57	84.68	HQ	OTU-11098	d__Bacteria;p__Proteobacteria;c__Gammaproteobacteria;o__Enterobacterales;f__Enterobacteriaceae;g__Atlantibacter;s__Atlantibacter_hermannii	Built_environment	City	city_subway_metal	-74.07	40.64
3300011622_1	3300011622	4517934	37	378003	1	2	0	52	99.38	0.14	98.68	MQ	OTU-1759	d__Bacteria;p__Proteobacteria;c__Gammaproteobacteria;o__Pseudomonadales;f__Pseudomonadaceae;g__Pseudomonas_A;s__Pseudomonas_A_stutzeri	Built_environment	City	city_subway_metal	-74.07	40.64
3300011601_1	3300011601	4755783	21	414689	1	2	1	51	99.59	0.55	96.84	HQ	OTU-1759	d__Bacteria;p__Proteobacteria;c__Gammaproteobacteria;o__Pseudomonadales;f__Pseudomonadaceae;g__Pseudomonas_A;s__Pseudomonas_A_stutzeri	Built_environment	City	city_subway_metal	-73.94	40.75
3300011601_2	3300011601	4388345	226	30010	0	0	0	65	97.82	0	97.82	MQ	OTU-10681	d__Bacteria;p__Proteobacteria;c__Gammaproteobacteria;o__Xanthomonadales;f__Xanthomonadaceae;g__Stenotrophomonas;s__Stenotrophomonas_maltophilia	Built_environment	City	city_subway_metal	-73.94	40.75
3300011601_3	3300011601	4230491	43	175627	1	5	2	71	98.26	0.27	96.91	HQ	OTU-16921	d__Bacteria;p__Proteobacteria;c__Gammaproteobacteria;o__Enterobacterales;f__Enterobacteriaceae;g__Escherichia_A;s__GCA_002298805.1	Built_environment	City	city_subway_metal	-73.94	40.75
3300011747_3	3300011747	4193974	21	356489	2	3	0	61	100	4.01	79.95	MQ	OTU-10188	d__Bacteria;p__Firmicutes_C;c__Negativicutes;o__Sporomusales;f__Thermosinaceae;g__UBA1887;s__	Built_environment	City	city_subway_metal	-74	40.73
3300011747_5	3300011747	3064148	165	30185	0	1	0	23	66.07	0.09	65.62	MQ	OTU-10692	d__Bacteria;p__Proteobacteria;c__Gammaproteobacteria;o__Xanthomonadales;f__Xanthomonadaceae;g__Stenotrophomonas;s__	Built_environment	City	city_subway_metal	-74	40.73
3300011747_4	3300011747	3945614	63	109979	0	3	0	55	99.56	0	99.56	MQ	OTU-7450	d__Bacteria;p__Proteobacteria;c__Gammaproteobacteria;o__Pseudomonadales;f__Moraxellaceae;g__Acinetobacter;s__Acinetobacter_nosocomialis	Built_environment	City	city_subway_metal	-74	40.73
3300029127_3	3300029127	3434758	67	89000	2	2	0	66	97.97	0.79	94.02	MQ	OTU-14459	d__Bacteria;p__Bacteroidota;c__Bacteroidia;o__Bacteroidales;f__Bacteroidaceae;g__Prevotella;s__Prevotella_copri	Human	Digestive_system	Host-associated	116.416	39.9119
3300029127_18	3300029127	2302955	192	17154	1	3	0	51	95.17	4.25	73.92	MQ	OTU-7808	d__Bacteria;p__Firmicutes_A;c__Clostridia;o__Oscillospirales;f__Ruminococcaceae;g__Faecalibacterium;s__Faecalibacterium_prausnitzii_C	Human	Digestive_system	Host-associated	116.416	39.9119
3300029127_14	3300029127	2643476	389	7157	2	1	0	26	72.61	0.72	69.01	MQ	OTU-3269	d__Bacteria;p__Firmicutes_A;c__Clostridia;o__Christensenellales;f__CAG-74;g__UBA11524;s__UBA11524_sp1	Human	Digestive_system	Host-associated	116.416	39.9119
3300029127_15	3300029127	2540912	51	83451	2	2	0	47	97.09	0	97.09	MQ	OTU-2475	d__Bacteria;p__Firmicutes_A;c__Clostridia;o__Oscillospirales;f__Oscillospiraceae;g__CAG-110;s__	Human	Digestive_system	Host-associated	116.416	39.9119
3300029127_16	3300029127	2449314	15	186619	2	3	1	54	99.98	1.5	92.48	HQ	OTU-12878	d__Bacteria;p__Firmicutes_C;c__Negativicutes;o__Acidaminococcales;f__Acidaminococcaceae;g__CAG-207;s__GCA_000436295.1	Human	Digestive_system	Host-associated	116.416	39.9119
3300029127_17	3300029127	2395408	50	62110	1	1	1	38	100	0.48	97.6	HQ	OTU-9152	d__Bacteria;p__Bacteroidota;c__Bacteroidia;o__Bacteroidales;f__Rikenellaceae;g__Alistipes_A;s__	Human	Digestive_system	Host-associated	116.416	39.9119
3300029127_11	3300029127	2749820	30	126976	2	1	4	50	96.14	1.45	88.89	HQ	OTU-6831	d__Bacteria;p__Firmicutes_A;c__Clostridia;o__Lachnospirales;f__Lachnospiraceae;g__Agathobacter;s__Agathobacter_rectalis	Human	Digestive_system	Host-associated	116.416	39.9119
3300029127_12	3300029127	2736467	23	176797	1	1	1	47	97.96	0	97.96	HQ	OTU-13648	d__Bacteria;p__Verrucomicrobiota;c__Verrucomicrobiae;o__Verrucomicrobiales;f__Akkermansiaceae;g__Akkermansia;s__Akkermansia_muciniphila	Human	Digestive_system	Host-associated	116.416	39.9119
3300029127_13	3300029127	2732209	24	171530	2	2	0	44	97.32	0	97.32	MQ	OTU-7970	d__Bacteria;p__Firmicutes_A;c__Clostridia;o__Lachnospirales;f__Lachnospiraceae;g__CAG-127;s__CAG-127_sp2	Human	Digestive_system	Host-associated	116.416	39.9119
3300029127_30	3300029127	1435710	52	42104	0	1	1	32	93.82	1.85	84.57	MQ	OTU-11479	d__Bacteria;p__Firmicutes;c__Bacilli;o__RF39;f__UBA660;g__CAG-433;s__	Human	Digestive_system	Host-associated	116.416	39.9119
3300029127_5	3300029127	3322644	74	88635	1	0	2	49	89.37	1.45	82.12	MQ	OTU-15179	d__Bacteria;p__Firmicutes_A;c__Clostridia;o__Lachnospirales;f__Lachnospiraceae;g__CAG-65;s__CAG-65_sp3	Human	Digestive_system	Host-associated	116.416	39.9119
3300029127_9	3300029127	3041171	96	51101	0	1	1	45	97.17	0	97.17	MQ	OTU-8643	d__Bacteria;p__Bacteroidota;c__Bacteroidia;o__Bacteroidales;f__Barnesiellaceae;g__Barnesiella;s__Barnesiella_intestinihominis	Human	Digestive_system	Host-associated	116.416	39.9119
3300029127_24	3300029127	1975467	262	8673	0	1	0	18	74.36	0	74.36	MQ	OTU-2849	d__Bacteria;p__Firmicutes_A;c__Clostridia;o__Oscillospirales;f__Ruminococcaceae;g__Ruminiclostridium_E;s__Ruminiclostridium_E_siraeum	Human	Digestive_system	Host-associated	116.416	39.9119
3300029127_27	3300029127	1766000	191	11341	0	0	0	22	85.99	0.71	82.44	MQ	OTU-13922	d__Bacteria;p__Firmicutes_A;c__Clostridia;o__Peptostreptococcales;f__Anaerovoracaceae;g__CAG-145;s__GCA_000435715.1	Human	Digestive_system	Host-associated	116.416	39.9119
3300029127_21	3300029127	2210140	11	258548	1	1	1	45	97.27	0	97.27	HQ	OTU-12522	d__Bacteria;p__Firmicutes_A;c__Clostridia;o__Oscillospirales;f__DTU089;g__CAG-177;s__CAG-177_sp1	Human	Digestive_system	Host-associated	116.416	39.9119
3300029127_20	3300029127	2224413	38	76165	4	5	0	44	100	1.27	93.65	MQ	OTU-14982	d__Bacteria;p__Firmicutes_C;c__Negativicutes;o__Selenomonadales;f__Selenomonadaceae;g__Megamonas;s__Megamonas_funiformis	Human	Digestive_system	Host-associated	116.416	39.9119
3300029127_23	3300029127	2013747	75	40966	1	2	0	30	88.82	2.35	77.07	MQ	OTU-15671	d__Bacteria;p__Firmicutes_A;c__Clostridia;o__Oscillospirales;f__Oscillospiraceae;g__ER4;s__ER4_sp1	Human	Digestive_system	Host-associated	116.416	39.9119
3300029127_29	3300029127	1662384	62	48133	0	2	1	42	59.4	0	59.4	MQ	OTU-15879	d__Bacteria;p__Firmicutes_A;c__Clostridia;o__Oscillospirales;f__Oscillospiraceae;g__CAG-83;s__	Human	Digestive_system	Host-associated	116.416	39.9119
3300029127_28	3300029127	1669949	23	180629	1	0	0	23	56.81	0.72	53.21	MQ	OTU-2478	d__Bacteria;p__Bacteroidota;c__Bacteroidia;o__Bacteroidales;f__Rikenellaceae;g__Alistipes;s__Alistipes_onderdonkii	Human	Digestive_system	Host-associated	116.416	39.9119
3300029130_20	3300029130	2102041	33	116171	1	2	2	47	99.33	1.17	93.48	HQ	OTU-10265	d__Bacteria;p__Firmicutes_A;c__Clostridia;o__Oscillospirales;f__DTU089;g__Ruminococcus_E;s__Ruminococcus_E_bromii	Human	Digestive_system	Host-associated	116.416	39.9119
3300029130_23	3300029130	1986594	22	250012	0	0	0	26	83.89	0.67	80.54	MQ	OTU-14765	d__Bacteria;p__Firmicutes_A;c__Clostridia;o__Lachnospirales;f__Lachnospiraceae;g__Coprococcus;s__Coprococcus_sp1	Human	Digestive_system	Host-associated	116.416	39.9119
3300029130_25	3300029130	1903108	13	251471	1	3	1	44	98.66	0	98.66	HQ	OTU-9258	d__Bacteria;p__Firmicutes_A;c__Clostridia;o__Oscillospirales;f__DTU089;g__Eubacterium_R;s__Eubacterium_R_sp2	Human	Digestive_system	Host-associated	116.416	39.9119
3300029130_24	3300029130	1941896	132	20950	0	0	0	39	94	1.01	88.95	MQ	OTU-11702	d__Bacteria;p__Firmicutes_A;c__Clostridia;o__Christensenellales;f__CAG-138;g__Phil1;s__GCA_001940855.1	Human	Digestive_system	Host-associated	116.416	39.9119
3300029130_13	3300029130	2715100	29	164496	1	1	0	43	97.26	0	97.26	MQ	OTU-8294	d__Bacteria;p__Firmicutes_A;c__Clostridia;o__Oscillospirales;f__Ruminococcaceae;g__Ruminococcus_D;s__Ruminococcus_D_bicirculans	Human	Digestive_system	Host-associated	116.416	39.9119
3300029130_18	3300029130	2146845	25	140880	1	4	2	60	97.99	0.67	94.64	HQ	OTU-9992	d__Bacteria;p__Firmicutes_A;c__Clostridia;o__Lachnospirales;f__Anaerotignaceae;g__Anaerotignum;s__Anaerotignum_sp1	Human	Digestive_system	Host-associated	116.416	39.9119
3300029130_19	3300029130	2127766	197	14398	2	0	0	27	87.23	2.62	74.13	MQ	OTU-14336	d__Bacteria;p__Firmicutes_A;c__Clostridia;o__Lachnospirales;f__Lachnospiraceae;g__Ruminococcus_B;s__Ruminococcus_B_torques	Human	Digestive_system	Host-associated	116.416	39.9119
3300029130_14	3300029130	2594206	161	23987	1	1	0	42	94.13	4.7	70.63	MQ	OTU-1590	d__Bacteria;p__Firmicutes_A;c__Clostridia;o__Oscillospirales;f__Oscillospiraceae;g__CAG-110;s__GCA_000434635.1	Human	Digestive_system	Host-associated	116.416	39.9119
3300029130_15	3300029130	2479871	32	137995	1	0	1	41	93.29	0.67	89.94	MQ	OTU-7970	d__Bacteria;p__Firmicutes_A;c__Clostridia;o__Lachnospirales;f__Lachnospiraceae;g__CAG-127;s__CAG-127_sp2	Human	Digestive_system	Host-associated	116.416	39.9119
3300029130_17	3300029130	2207540	266	10168	1	0	1	25	77.53	0	77.53	MQ	OTU-13081	d__Bacteria;p__Firmicutes_A;c__Clostridia;o__Lachnospirales;f__Lachnospiraceae;g__CAG-81;s__GCA_000435795.1	Human	Digestive_system	Host-associated	116.416	39.9119
3300029130_33	3300029130	1129327	139	9515	1	0	0	22	51.1	0	51.1	MQ	OTU-16228	d__Bacteria;p__Firmicutes_A;c__Clostridia;o__Oscillospirales;f__Ruminococcaceae;g__Angelakisella;s__	Human	Digestive_system	Host-associated	116.416	39.9119
3300029130_36	3300029130	726550	20	63208	0	0	0	22	51.72	0	51.72	MQ	OTU-12398	d__Bacteria;p__Firmicutes_C;c__Negativicutes;o__Veillonellales;f__Dialisteraceae;g__Dialister;s__GCA_000435155.1	Human	Digestive_system	Host-associated	116.416	39.9119
3300029130_35	3300029130	901419	8	274487	0	0	0	32	57.33	1.33	50.68	MQ	OTU-12346	d__Bacteria;p__Firmicutes;c__Bacilli;o__RF39;f__UBA660;g__CAG-302;s__	Human	Digestive_system	Host-associated	116.416	39.9119
3300029130_22	3300029130	2036155	63	52131	1	3	1	39	91.28	0.67	87.93	HQ	OTU-1922	d__Bacteria;p__Firmicutes_A;c__Clostridia;o__Oscillospirales;f__Oscillospiraceae;g__CAG-83;s__	Human	Digestive_system	Host-associated	116.416	39.9119
3300029130_27	3300029130	1824904	311	6047	2	1	0	19	52.62	0	52.62	MQ	OTU-3269	d__Bacteria;p__Firmicutes_A;c__Clostridia;o__Christensenellales;f__CAG-74;g__UBA11524;s__UBA11524_sp1	Human	Digestive_system	Host-associated	116.416	39.9119
3300029134_16	3300029134	2143497	191	15307	0	1	1	51	90.25	3.76	71.45	MQ	OTU-17207	d__Bacteria;p__Actinobacteriota;c__Coriobacteriia;o__Coriobacteriales;f__Eggerthellaceae;g__Senegalimassilia;s__Senegalimassilia_anaerobia	Human	Digestive_system	Host-associated	116.416	39.9119
3300029134_17	3300029134	1924135	176	13760	0	0	2	37	66.44	1.65	58.19	MQ	OTU-7875	d__Bacteria;p__Firmicutes_A;c__Clostridia;o__Lachnospirales;f__Lachnospiraceae;g__Roseburia;s__Roseburia_hominis	Human	Digestive_system	Host-associated	116.416	39.9119
3300029134_11	3300029134	2324190	22	226086	2	4	1	51	99.33	0.67	95.98	HQ	OTU-13159	d__Bacteria;p__Firmicutes_A;c__Clostridia;o__Oscillospirales;f__Butyricicoccaceae;g__UBA4224;s__GCA_002395695.1	Human	Digestive_system	Host-associated	116.416	39.9119
3300029134_12	3300029134	2313578	72	52382	2	0	0	24	82.01	0	82.01	MQ	OTU-17210	d__Bacteria;p__Firmicutes_A;c__Clostridia;o__Lachnospirales;f__Lachnospiraceae;g__UBA7160;s__	Human	Digestive_system	Host-associated	116.416	39.9119
3300029134_18	3300029134	1817913	20	169267	1	3	2	44	94.63	0	94.63	HQ	OTU-9493	d__Bacteria;p__Firmicutes_A;c__Clostridia;o__Oscillospirales;f__DTU089;g__CAG-217;s__CAG-217_sp1	Human	Digestive_system	Host-associated	116.416	39.9119
3300029134_15	3300029134	2158650	114	34411	0	0	0	49	87.5	1.61	79.45	MQ	OTU-17206	d__Bacteria;p__Actinobacteriota;c__Coriobacteriia;o__Coriobacteriales;f__Coriobacteriaceae;g__Collinsella;s__	Human	Digestive_system	Host-associated	116.416	39.9119
3300029134_10	3300029134	2338296	42	106100	2	3	1	52	98.08	2.3	86.58	HQ	OTU-12878	d__Bacteria;p__Firmicutes_C;c__Negativicutes;o__Acidaminococcales;f__Acidaminococcaceae;g__CAG-207;s__GCA_000436295.1	Human	Digestive_system	Host-associated	116.416	39.9119
3300029134_13	3300029134	2288743	92	39317	1	0	3	40	97.09	0	97.09	MQ	OTU-17211	d__Bacteria;p__Firmicutes_A;c__Clostridia;o__Lachnospirales;f__Lachnospiraceae;g__UBA7096;s__	Human	Digestive_system	Host-associated	116.416	39.9119
3300029134_5	3300029134	5111160	37	216493	2	3	1	66	99.4	0.41	97.35	HQ	OTU-9606	d__Bacteria;p__Proteobacteria;c__Gammaproteobacteria;o__Enterobacterales;f__Enterobacteriaceae;g__Klebsiella;s__Klebsiella_pneumoniae	Human	Digestive_system	Host-associated	116.416	39.9119
3300029134_8	3300029134	3012506	91	60760	1	1	0	48	96.5	1.4	89.5	MQ	OTU-3269	d__Bacteria;p__Firmicutes_A;c__Clostridia;o__Christensenellales;f__CAG-74;g__UBA11524;s__UBA11524_sp1	Human	Digestive_system	Host-associated	116.416	39.9119
3300029134_24	3300029134	1055412	145	8338	1	0	0	19	55.07	0	55.07	MQ	OTU-7616	d__Bacteria;p__Actinobacteriota;c__Coriobacteriia;o__Coriobacteriales;f__Eggerthellaceae;g__CAG-1427;s__	Human	Digestive_system	Host-associated	116.416	39.9119
3300029134_21	3300029134	1593932	8	380575	1	2	1	41	74.16	0	74.16	MQ	OTU-18020	d__Bacteria;p__Firmicutes_A;c__Clostridia;o__Oscillospirales;f__DTU089;g__CAG-180;s__GCA_000432435.1	Human	Digestive_system	Host-associated	116.416	39.9119
3300029134_22	3300029134	1479705	203	8437	0	0	0	23	64.88	0	64.88	MQ	OTU-5831	d__Bacteria;p__Firmicutes_A;c__Clostridia;o__Oscillospirales;f__Butyricicoccaceae;g__Agathobaculum;s__Agathobaculum_sp1	Human	Digestive_system	Host-associated	116.416	39.9119
3300006847_24	3300006847	4526870	602	8437	0	0	0	19	80.96	0.7	77.46	MQ	OTU-9068	d__Bacteria;p__Actinobacteriota;c__Actinobacteria;o__Corynebacteriales;f__Micromonosporaceae;g__Dactylosporangium;s__	Plants	Rhizosphere	Populus_rhizosphere	-83.9607	35.8443
3300006847_27	3300006847	3810868	407	12178	1	1	1	29	90.61	1.87	81.26	MQ	OTU-3127	d__Bacteria;p__Proteobacteria;c__Alphaproteobacteria;o__Rhizobiales;f__Xanthobacteraceae;g__Pseudolabrys;s__	Plants	Rhizosphere	Populus_rhizosphere	-83.9607	35.8443
3300006847_28	3300006847	3530130	343	14230	0	1	1	41	88.61	1.1	83.11	MQ	OTU-12636	d__Bacteria;p__Eisenbacteria;c__RBG-16-71-46;o__;f__;g__;s__	Plants	Rhizosphere	Populus_rhizosphere	-83.9607	35.8443
3300006847_35	3300006847	2561271	432	6362	1	0	0	26	72.71	2.73	59.06	MQ	OTU-17062	d__Bacteria;p__Nitrospirota;c__Nitrospiria;o__Nitrospirales;f__Nitrospiraceae;g__Nitrospira_C;s__	Plants	Rhizosphere	Populus_rhizosphere	-83.9607	35.8443
3300006847_38	3300006847	2962744	456	7042	1	1	0	18	54.31	0	54.31	MQ	OTU-15044	d__Bacteria;p__Proteobacteria;c__Gammaproteobacteria;o__Steroidobacterales;f__Steroidobacteraceae;g__Steroidobacter;s__	Plants	Rhizosphere	Populus_rhizosphere	-83.9607	35.8443
3300006847_41	3300006847	2882959	350	9539	1	1	1	22	59.57	0.69	56.12	MQ	OTU-5063	d__Bacteria;p__Actinobacteriota;c__Actinobacteria;o__Propionibacteriales;f__Nocardioidaceae;g__;s__	Plants	Rhizosphere	Populus_rhizosphere	-83.9607	35.8443
3300006847_40	3300006847	2930264	520	6099	1	0	0	19	75.64	0.85	71.39	MQ	OTU-3736	d__Bacteria;p__Actinobacteriota;c__;o__;f__;g__;s__	Plants	Rhizosphere	Populus_rhizosphere	-83.9607	35.8443
3300029467_17	3300029467	2012853	12	283365	0	2	1	41	99.33	1.01	94.28	MQ	OTU-10265	d__Bacteria;p__Firmicutes_A;c__Clostridia;o__Oscillospirales;f__DTU089;g__Ruminococcus_E;s__Ruminococcus_E_bromii	Human	Digestive_system	Human_fecal	121.468	31.2123
3300029467_16	3300029467	2057078	85	31570	2	1	1	39	99.4	0	99.4	MQ	OTU-8446	d__Bacteria;p__Firmicutes_C;c__Negativicutes;o__Acidaminococcales;f__Acidaminococcaceae;g__Acidaminococcus;s__	Human	Digestive_system	Human_fecal	121.468	31.2123
3300029467_15	3300029467	2206674	57	78036	2	4	1	58	98.8	0	98.8	HQ	OTU-4600	d__Bacteria;p__Firmicutes_C;c__Negativicutes;o__Veillonellales;f__Megasphaeraceae;g__Megasphaera;s__Megasphaera_sp2	Human	Digestive_system	Human_fecal	121.468	31.2123
3300029467_14	3300029467	2310871	24	164472	1	4	1	52	99.98	1.5	92.48	HQ	OTU-12878	d__Bacteria;p__Firmicutes_C;c__Negativicutes;o__Acidaminococcales;f__Acidaminococcaceae;g__CAG-207;s__GCA_000436295.1	Human	Digestive_system	Human_fecal	121.468	31.2123
3300029467_13	3300029467	2313258	176	18769	0	0	0	35	80.84	3.14	65.14	MQ	OTU-10555	d__Bacteria;p__Firmicutes_A;c__Clostridia;o__Lachnospirales;f__Lachnospiraceae;g__CAG-65;s__GCA_900066365.1	Human	Digestive_system	Human_fecal	121.468	31.2123
3300029467_12	3300029467	2794920	29	145393	1	0	3	37	98.66	0	98.66	MQ	OTU-8646	d__Bacteria;p__Firmicutes_A;c__Clostridia;o__Lachnospirales;f__Lachnospiraceae;g__Lachnospira;s__GCA_000437735.1	Human	Digestive_system	Human_fecal	121.468	31.2123
3300029467_11	3300029467	2875140	36	96709	1	1	1	43	78.69	0.19	77.74	MQ	OTU-2744	d__Bacteria;p__Bacteroidota;c__Bacteroidia;o__Bacteroidales;f__Bacteroidaceae;g__Paraprevotella;s__Paraprevotella_xylaniphila	Human	Digestive_system	Human_fecal	121.468	31.2123
3300029467_10	3300029467	2901638	71	72452	0	0	1	52	97.78	0	97.78	MQ	OTU-7932	d__Bacteria;p__Firmicutes_A;c__Clostridia;o__Lachnospirales;f__Lachnospiraceae;g__Clostridium_M;s__GCF_001517625.2	Human	Digestive_system	Human_fecal	121.468	31.2123
3300029467_19	3300029467	1486386	63	32912	0	0	0	39	50.63	0	50.63	MQ	OTU-7775	d__Bacteria;p__Firmicutes_C;c__Negativicutes;o__Veillonellales;f__Dialisteraceae;g__Dialister;s__GCA_000435155.1	Human	Digestive_system	Human_fecal	121.468	31.2123
3300029467_7	3300029467	4183389	193	40101	1	3	1	58	89.39	0.9	84.89	MQ	OTU-16537	d__Bacteria;p__Bacteroidota;c__Bacteroidia;o__Bacteroidales;f__Tannerellaceae;g__Parabacteroides;s__Parabacteroides_distasonis	Human	Digestive_system	Human_fecal	121.468	31.2123
3300029467_6	3300029467	4672263	63	170228	1	6	1	71	99.62	0.18	98.72	HQ	OTU-11090	d__Bacteria;p__Proteobacteria;c__Gammaproteobacteria;o__Enterobacterales;f__Enterobacteriaceae;g__Escherichia;s__Escherichia_coli	Human	Digestive_system	Human_fecal	121.468	31.2123
3300029467_9	3300029467	3104070	53	84951	1	1	1	47	97.96	0.68	94.56	HQ	OTU-8842	d__Bacteria;p__Verrucomicrobiota;c__Verrucomicrobiae;o__Verrucomicrobiales;f__Akkermansiaceae;g__Akkermansia;s__GCA_000437075.1	Human	Digestive_system	Human_fecal	121.468	31.2123
3300029467_8	3300029467	3808758	135	52688	1	2	0	64	97.96	4.08	77.56	MQ	OTU-9180	d__Bacteria;p__Firmicutes_A;c__Clostridia;o__Oscillospirales;f__Ruminococcaceae;g__Subdoligranulum;s__UBA9091	Human	Digestive_system	Human_fecal	121.468	31.2123
3300029467_18	3300029467	1793060	213	9829	1	1	1	40	87.32	2	77.32	MQ	OTU-2245	d__Bacteria;p__Proteobacteria;c__Gammaproteobacteria;o__Betaproteobacteriales;f__Burkholderiaceae;g__Dakarella;s__	Human	Digestive_system	Human_fecal	121.468	31.2123
3300029483_14	3300029483	2432781	45	65801	1	0	3	34	93.24	0.24	92.04	MQ	OTU-6831	d__Bacteria;p__Firmicutes_A;c__Clostridia;o__Lachnospirales;f__Lachnospiraceae;g__Agathobacter;s__Agathobacter_rectalis	Human	Digestive_system	Human_fecal	121.468	31.2123
3300029483_17	3300029483	2281480	32	138260	4	1	2	43	97.12	2.88	82.72	HQ	OTU-6928	d__Bacteria;p__Bacteroidota;c__Bacteroidia;o__Bacteroidales;f__Rikenellaceae;g__Alistipes;s__Alistipes_putredinis	Human	Digestive_system	Human_fecal	121.468	31.2123
3300029483_16	3300029483	2402231	137	26194	0	0	0	31	93.63	0	93.63	MQ	OTU-703	d__Bacteria;p__Bacteroidota;c__Bacteroidia;o__Bacteroidales;f__Rikenellaceae;g__Alistipes;s__Alistipes_obesi	Human	Digestive_system	Human_fecal	121.468	31.2123
3300029483_10	3300029483	2553879	52	70453	1	4	0	64	100	1.27	93.65	MQ	OTU-14982	d__Bacteria;p__Firmicutes_C;c__Negativicutes;o__Selenomonadales;f__Selenomonadaceae;g__Megamonas;s__Megamonas_funiformis	Human	Digestive_system	Human_fecal	121.468	31.2123
3300029483_13	3300029483	2457157	229	14219	1	0	0	26	84.18	0.02	84.08	MQ	OTU-13081	d__Bacteria;p__Firmicutes_A;c__Clostridia;o__Lachnospirales;f__Lachnospiraceae;g__CAG-81;s__GCA_000435795.1	Human	Digestive_system	Human_fecal	121.468	31.2123
3300029483_12	3300029483	2561811	31	129154	0	0	0	29	96.64	0.67	93.29	MQ	OTU-15627	d__Bacteria;p__Firmicutes_A;c__Clostridia;o__Lachnospirales;f__Lachnospiraceae;g__Lachnospira;s__Lachnospira_eligens	Human	Digestive_system	Human_fecal	121.468	31.2123
3300029483_19	3300029483	2165549	73	44026	2	2	0	43	93.92	0.17	93.07	MQ	OTU-12522	d__Bacteria;p__Firmicutes_A;c__Clostridia;o__Oscillospirales;f__DTU089;g__CAG-177;s__CAG-177_sp1	Human	Digestive_system	Human_fecal	121.468	31.2123
3300029483_18	3300029483	2204674	153	19994	0	0	0	47	88.84	4.08	68.44	MQ	OTU-7210	d__Bacteria;p__Firmicutes_A;c__Clostridia;o__Oscillospirales;f__Ruminococcaceae;g__Subdoligranulum;s__Subdoligranulum_formicilis	Human	Digestive_system	Human_fecal	121.468	31.2123
3300029483_29	3300029483	1578672	54	91145	2	1	0	24	79.19	2.1	68.69	MQ	OTU-10265	d__Bacteria;p__Firmicutes_A;c__Clostridia;o__Oscillospirales;f__DTU089;g__Ruminococcus_E;s__Ruminococcus_E_bromii	Human	Digestive_system	Human_fecal	121.468	31.2123
3300029483_24	3300029483	1999636	130	20581	1	1	1	50	85.48	1.69	77.03	MQ	OTU-5476	d__Bacteria;p__Actinobacteriota;c__Coriobacteriia;o__Coriobacteriales;f__Coriobacteriaceae;g__Collinsella;s__	Human	Digestive_system	Human_fecal	121.468	31.2123
3300029483_25	3300029483	1912932	92	44504	1	3	1	52	95.18	0.47	92.83	HQ	OTU-3242	d__Bacteria;p__Actinobacteriota;c__Actinobacteria;o__Actinomycetales;f__Bifidobacteriaceae;g__Bifidobacterium;s__	Human	Digestive_system	Human_fecal	121.468	31.2123
3300029483_26	3300029483	1838899	51	58306	1	1	1	42	97.85	0	97.85	HQ	OTU-5478	d__Bacteria;p__Proteobacteria;c__Alphaproteobacteria;o__RF32;f__CAG-239;g__51-20;s__GCA_001917175.1	Human	Digestive_system	Human_fecal	121.468	31.2123
3300029483_20	3300029483	2114794	141	21132	1	1	0	44	98.6	1.62	90.5	MQ	OTU-12878	d__Bacteria;p__Firmicutes_C;c__Negativicutes;o__Acidaminococcales;f__Acidaminococcaceae;g__CAG-207;s__GCA_000436295.1	Human	Digestive_system	Human_fecal	121.468	31.2123
3300029483_21	3300029483	2080457	208	12882	0	0	0	42	78.99	2.48	66.59	MQ	OTU-937	d__Bacteria;p__Proteobacteria;c__Gammaproteobacteria;o__Betaproteobacteriales;f__Burkholderiaceae;g__Sutterella;s__Sutterella_wadsworthensis	Human	Digestive_system	Human_fecal	121.468	31.2123
3300029483_23	3300029483	2028491	144	18668	0	1	0	50	96.36	1.2	90.36	MQ	OTU-4600	d__Bacteria;p__Firmicutes_C;c__Negativicutes;o__Veillonellales;f__Megasphaeraceae;g__Megasphaera;s__Megasphaera_sp2	Human	Digestive_system	Human_fecal	121.468	31.2123
3300029483_8	3300029483	2931539	54	86547	1	0	1	38	97.99	2.91	83.44	MQ	OTU-4933	d__Bacteria;p__Firmicutes_A;c__Clostridia;o__Lachnospirales;f__Lachnospiraceae;g__TF01-11;s__GCA_000432755.1	Human	Digestive_system	Human_fecal	121.468	31.2123
3300029483_31	3300029483	1024869	10	163009	0	2	0	22	52.85	0	52.85	MQ	OTU-1710	d__Bacteria;p__Firmicutes_A;c__Clostridia;o__Oscillospirales;f__Oscillospiraceae;g__CAG-103;s__GCA_000432375.1	Human	Digestive_system	Human_fecal	121.468	31.2123
3300029483_30	3300029483	1234631	6	370941	1	3	1	27	74.83	0	74.83	MQ	OTU-13794	d__Bacteria;p__Firmicutes_A;c__Clostridia;o__Oscillospirales;f__DTU089;g__Eubacterium_R;s__GCA_000434995.1	Human	Digestive_system	Human_fecal	121.468	31.2123
3300007792_2	3300007792	2108002	92	39491	0	3	0	39	98.1	0.57	95.25	MQ	OTU-4694	d__Bacteria;p__Firmicutes;c__Bacilli;o__Staphylococcales;f__Gemellaceae;g__Gemella;s__Gemella_haemolysans_B	Human	Digestive_system	Human	-77.1012	39.0043
3300007792_1	3300007792	2132633	212	12519	1	0	1	28	92.6	1.34	85.9	MQ	OTU-16045	d__Bacteria;p__Firmicutes_A;c__Clostridia;o__Lachnospirales;f__Lachnospiraceae;g__Butyrivibrio_A;s__Butyrivibrio_A_crossotus	Human	Digestive_system	Human	-77.1012	39.0043
3300007789_3	3300007789	1368324	210	7008	0	0	0	19	55.11	0.39	53.16	MQ	OTU-3222	d__Bacteria;p__Bacteroidota;c__Bacteroidia;o__Bacteroidales;f__Bacteroidaceae;g__F0040;s__	Human	Digestive_system	Human	-77.1012	39.0043
3300029137_4	3300029137	3631512	423	10297	1	1	1	48	90.53	0.2	89.53	HQ	OTU-2910	d__Bacteria;p__Desulfobacterota;c__Desulfovibrionia;o__Desulfovibrionales;f__Desulfovibrionaceae;g__Bilophila;s__Bilophila_wadsworthia	Human	Digestive_system	Host-associated	116.416	39.9119
3300029137_11	3300029137	2389567	27	133988	1	3	0	52	99.98	1.5	92.48	MQ	OTU-12878	d__Bacteria;p__Firmicutes_C;c__Negativicutes;o__Acidaminococcales;f__Acidaminococcaceae;g__CAG-207;s__GCA_000436295.1	Human	Digestive_system	Host-associated	116.416	39.9119
3300029137_13	3300029137	2175006	9	515577	1	2	1	47	99.33	0.67	95.98	HQ	OTU-10265	d__Bacteria;p__Firmicutes_A;c__Clostridia;o__Oscillospirales;f__DTU089;g__Ruminococcus_E;s__Ruminococcus_E_bromii	Human	Digestive_system	Host-associated	116.416	39.9119
3300029137_15	3300029137	1806849	241	8953	0	0	1	23	72.15	1.27	65.8	MQ	OTU-9689	d__Bacteria;p__Firmicutes_A;c__Clostridia;o__Lachnospirales;f__Lachnospiraceae;g__Clostridium_Q;s__GCA_000434655.1	Human	Digestive_system	Host-associated	116.416	39.9119
3300029137_14	3300029137	1986222	128	25930	1	3	1	46	94.73	0.72	91.13	HQ	OTU-15885	d__Bacteria;p__Actinobacteriota;c__Actinobacteria;o__Actinomycetales;f__Bifidobacteriaceae;g__Bifidobacterium;s__Bifidobacterium_adolescentis_B	Human	Digestive_system	Host-associated	116.416	39.9119
3300029137_18	3300029137	1368571	227	6239	0	0	0	21	61.48	0	61.48	MQ	OTU-13022	d__Bacteria;p__Actinobacteriota;c__Coriobacteriia;o__Coriobacteriales;f__Coriobacteriaceae;g__Collinsella;s__	Human	Digestive_system	Host-associated	116.416	39.9119
3300029137_3	3300029137	4444488	95	73940	1	3	1	57	95.4	0	95.4	HQ	OTU-16537	d__Bacteria;p__Bacteroidota;c__Bacteroidia;o__Bacteroidales;f__Tannerellaceae;g__Parabacteroides;s__Parabacteroides_distasonis	Human	Digestive_system	Host-associated	116.416	39.9119
3300029137_5	3300029137	3192253	50	298389	1	0	3	39	94.93	2.24	83.73	MQ	OTU-10136	d__Bacteria;p__Firmicutes_A;c__Clostridia;o__Lachnospirales;f__Lachnospiraceae;g__Agathobacter;s__Agathobacter_faecis	Human	Digestive_system	Host-associated	116.416	39.9119
3300029137_7	3300029137	3022547	23	154091	2	2	1	44	97.84	0.96	93.04	HQ	OTU-2478	d__Bacteria;p__Bacteroidota;c__Bacteroidia;o__Bacteroidales;f__Rikenellaceae;g__Alistipes;s__Alistipes_onderdonkii	Human	Digestive_system	Host-associated	116.416	39.9119
3300029137_6	3300029137	2717245	80	88732	2	4	1	50	100	0.63	96.85	HQ	OTU-14982	d__Bacteria;p__Firmicutes_C;c__Negativicutes;o__Selenomonadales;f__Selenomonadaceae;g__Megamonas;s__Megamonas_funiformis	Human	Digestive_system	Host-associated	116.416	39.9119
3300003101_1	3300003101	4034404	518	9024	1	1	0	45	81.53	0.44	79.33	MQ	OTU-2801	d__Bacteria;p__Cyanobacteriota;c__Cyanobacteriia;o__Cyanobacteriales;f__Prochloraceae;g__Prochloron;s__Prochloron_didemni	Tunicates	Ascidians	Sea_squirt	158.847	-8.38495
3300003133_1	3300003133	5094989	405	17737	2	1	1	58	97.09	1.38	90.19	HQ	OTU-2801	d__Bacteria;p__Cyanobacteriota;c__Cyanobacteriia;o__Cyanobacteriales;f__Prochloraceae;g__Prochloron;s__Prochloron_didemni	Tunicates	Ascidians	Sea_squirt	177.808	-16.872
3300003093_1	3300003093	6099016	76	124566	2	2	2	70	96.43	0.66	93.13	HQ	OTU-2801	d__Bacteria;p__Cyanobacteriota;c__Cyanobacteriia;o__Cyanobacteriales;f__Prochloraceae;g__Prochloron;s__Prochloron_didemni	Tunicates	Ascidians	Sea_squirt	134.434	8.12495
3300005352_2	3300005352	1914497	98	26750	1	1	1	50	78.14	1.29	71.69	MQ	OTU-16715	d__Bacteria;p__Desulfobacterota;c__Desulfarculia;o__Adiutricales;f__Adiutricaceae;g__Adiutrix;s__Adiutrix_intracellularis	Arthropoda	Digestive_system	Trichonympha_termite_gut	-119.511	34.5972
3300027821_4	3300027821	4230448	133	46974	1	1	1	44	99.71	0.99	94.76	HQ	OTU-8788	d__Bacteria;p__Actinobacteriota;c__Actinobacteria;o__Actinomycetales;f__Dermatophilaceae;g__Tetrasphaera_B;s__	Terrestrial	Soil	Surface_soil	-76.3402	40.7999
3300027821_8	3300027821	2289096	147	27529	1	1	1	36	98.54	0.97	93.69	MQ	OTU-10190	d__Archaea;p__Crenarchaeota;c__Nitrososphaeria;o__Nitrososphaerales;f__Nitrososphaeraceae;g__;s__	Terrestrial	Soil	Surface_soil	-76.3402	40.7999
3300026098_5	3300026098	2242788	310	7780	0	0	0	24	66.72	1.46	59.42	MQ	OTU-12646	d__Bacteria;p__Proteobacteria;c__Alphaproteobacteria;o__Rhodobacterales;f__Rhodobacteraceae;g__Sulfitobacter;s__Sulfitobacter_pontiacus	Aquatic	Marine	Marine_Oceanic	-49.9993	8.2514
3300026098_1	3300026098	4376140	143	52885	2	3	0	55	98.42	0.7	94.92	MQ	OTU-9659	d__Bacteria;p__Proteobacteria;c__Gammaproteobacteria;o__Enterobacterales;f__Alteromonadaceae;g__Alteromonas;s__Alteromonas_australica	Aquatic	Marine	Marine_Oceanic	-49.9993	8.2514
3300026098_2	3300026098	3944221	37	391471	0	0	0	39	82.51	0.53	79.86	MQ	OTU-10106	d__Bacteria;p__Proteobacteria;c__Alphaproteobacteria;o__Rhodobacterales;f__Rhodobacteraceae;g__Ruegeria_A;s__Ruegeria_A_mobilis	Aquatic	Marine	Marine_Oceanic	-49.9993	8.2514
3300026098_3	3300026098	3597024	383	11811	0	2	0	31	92.97	0.44	90.77	MQ	OTU-16876	d__Bacteria;p__Bacteroidota;c__Bacteroidia;o__Flavobacteriales;f__Flavobacteriaceae;g__Leeuwenhoekiella;s__	Aquatic	Marine	Marine_Oceanic	-49.9993	8.2514
3300026100_2	3300026100	2816471	399	7721	0	0	0	29	83.81	1.89	74.36	MQ	OTU-3870	d__Bacteria;p__Proteobacteria;c__Gammaproteobacteria;o__Pseudomonadales;f__Alcanivoracaceae;g__Alcanivorax;s__Alcanivorax_sp2	Aquatic	Marine	Marine_Oceanic	-49.9993	8.2514
3300026100_1	3300026100	3742615	28	217732	0	0	0	29	71.2	0.53	68.55	MQ	OTU-10106	d__Bacteria;p__Proteobacteria;c__Alphaproteobacteria;o__Rhodobacterales;f__Rhodobacteraceae;g__Ruegeria_A;s__Ruegeria_A_mobilis	Aquatic	Marine	Marine_Oceanic	-49.9993	8.2514
3300026112_5	3300026112	2208907	281	8823	1	0	0	19	59.97	1.09	54.52	MQ	OTU-12646	d__Bacteria;p__Proteobacteria;c__Alphaproteobacteria;o__Rhodobacterales;f__Rhodobacteraceae;g__Sulfitobacter;s__Sulfitobacter_pontiacus	Aquatic	Marine	Marine_Oceanic	-48	6.4994
3300026112_3	3300026112	3673235	85	64335	0	0	0	35	98.51	1.12	92.91	MQ	OTU-3870	d__Bacteria;p__Proteobacteria;c__Gammaproteobacteria;o__Pseudomonadales;f__Alcanivoracaceae;g__Alcanivorax;s__Alcanivorax_sp2	Aquatic	Marine	Marine_Oceanic	-48	6.4994
3300026112_2	3300026112	3751131	37	217732	0	0	0	32	70.85	0.18	69.95	MQ	OTU-10106	d__Bacteria;p__Proteobacteria;c__Alphaproteobacteria;o__Rhodobacterales;f__Rhodobacteraceae;g__Ruegeria_A;s__Ruegeria_A_mobilis	Aquatic	Marine	Marine_Oceanic	-48	6.4994
3300026113_3	3300026113	2165559	266	9892	0	0	0	34	83.88	1.08	78.48	MQ	OTU-15405	d__Bacteria;p__Proteobacteria;c__Alphaproteobacteria;o__Sphingomonadales;f__Sphingomonadaceae;g__Erythrobacter_A;s__Erythrobacter_A_citreus	Aquatic	Marine	Marine_Oceanic	-48	6.4994
3300026113_2	3300026113	3022745	329	11394	0	0	0	33	82.39	1.67	74.04	MQ	OTU-3870	d__Bacteria;p__Proteobacteria;c__Gammaproteobacteria;o__Pseudomonadales;f__Alcanivoracaceae;g__Alcanivorax;s__Alcanivorax_sp2	Aquatic	Marine	Marine_Oceanic	-48	6.4994
3300026113_1	3300026113	3746763	28	217732	0	0	0	29	71.2	0.53	68.55	MQ	OTU-10106	d__Bacteria;p__Proteobacteria;c__Alphaproteobacteria;o__Rhodobacterales;f__Rhodobacteraceae;g__Ruegeria_A;s__Ruegeria_A_mobilis	Aquatic	Marine	Marine_Oceanic	-48	6.4994
3300002922_2	3300002922	9697569	1418	7597	0	0	1	76	85.14	2.94	70.44	MQ	OTU-14702	d__Bacteria;p__Planctomycetota;c__Planctomycetes;o__Pirellulales;f__Pirellulaceae;g__;s__	Algae	Red_algae	Delisea_pulchra	151.13	-33.59
3300002922_3	3300002922	6434658	733	10992	0	1	1	31	89.49	2.07	79.14	MQ	OTU-14703	d__Bacteria;p__Proteobacteria;c__Gammaproteobacteria;o__UBA10353;f__LS-SOB;g__;s__	Algae	Red_algae	Delisea_pulchra	151.13	-33.59
3300026897_8	3300026897	2739928	36	151740	1	1	1	42	98.23	0.17	97.38	HQ	OTU-2888	d__Bacteria;p__Proteobacteria;c__Alphaproteobacteria;o__Sphingomonadales;f__Sphingomonadaceae;g__Porphyrobacter;s__Porphyrobacter_cryptus	Microbial	Bacteria	Cyanobacterial	-122.024	37.9314
3300026897_7	3300026897	3052102	25	176952	1	1	1	39	96.41	0.43	94.26	HQ	OTU-5955	d__Bacteria;p__Proteobacteria;c__Alphaproteobacteria;o__Sphingomonadales;f__Sphingomonadaceae;g__Sandarakinorhabdus;s__	Microbial	Bacteria	Cyanobacterial	-122.024	37.9314
3300026897_6	3300026897	4200124	21	284205	0	0	0	43	99.69	1.04	94.49	MQ	OTU-2892	d__Bacteria;p__Proteobacteria;c__Alphaproteobacteria;o__Rhizobiales;f__Beijerinckiaceae;g__Chelatococcus;s__	Microbial	Bacteria	Cyanobacterial	-122.024	37.9314
3300026897_4	3300026897	5514935	60	233522	2	1	2	48	99.1	1.64	90.9	HQ	OTU-14227	d__Bacteria;p__Proteobacteria;c__Alphaproteobacteria;o__Rhizobiales;f__Rhizobiaceae;g__Pseudaminobacter;s__	Microbial	Bacteria	Cyanobacterial	-122.024	37.9314
3300026897_3	3300026897	6197486	18	579594	1	2	0	32	75.6	0.15	74.85	MQ	OTU-9	d__Bacteria;p__Bacteroidota;c__Bacteroidia;o__Cytophagales;f__Spirosomaceae;g__Fibrisoma;s__	Microbial	Bacteria	Cyanobacterial	-122.024	37.9314
3300026897_2	3300026897	7011029	54	208288	0	3	0	42	99.33	0.11	98.78	MQ	OTU-5958	d__Bacteria;p__Cyanobacteriota;c__Cyanobacteriia;o__Cyanobacteriales;f__Nostocaceae;g__;s__	Microbial	Bacteria	Cyanobacterial	-122.024	37.9314
3300026863_14	3300026863	2728629	38	103824	1	0	0	38	97.88	0.17	97.03	MQ	OTU-2888	d__Bacteria;p__Proteobacteria;c__Alphaproteobacteria;o__Sphingomonadales;f__Sphingomonadaceae;g__Porphyrobacter;s__Porphyrobacter_cryptus	Microbial	Bacteria	Cyanobacterial	-122.024	37.9314
3300026863_8	3300026863	5589810	113	74949	0	2	0	48	97.94	3.11	82.39	MQ	OTU-14226	d__Bacteria;p__Proteobacteria;c__Alphaproteobacteria;o__Rhizobiales;f__Devosiaceae;g__Devosia;s__	Microbial	Bacteria	Cyanobacterial	-122.024	37.9314
3300026863_9	3300026863	5491260	51	233520	1	1	1	44	97.87	1.23	91.72	HQ	OTU-14227	d__Bacteria;p__Proteobacteria;c__Alphaproteobacteria;o__Rhizobiales;f__Rhizobiaceae;g__Pseudaminobacter;s__	Microbial	Bacteria	Cyanobacterial	-122.024	37.9314
3300026863_4	3300026863	8404479	55	222258	1	3	0	71	98.48	3.18	82.58	MQ	OTU-14230	d__Bacteria;p__Bacteroidota;c__Bacteroidia;o__Cytophagales;f__;g__;s__	Microbial	Bacteria	Cyanobacterial	-122.024	37.9314
3300026863_3	3300026863	8815259	406	30999	0	2	0	46	96.26	0.16	95.46	MQ	OTU-14233	d__Bacteria;p__Proteobacteria;c__Gammaproteobacteria;o__Betaproteobacteriales;f__Burkholderiaceae;g__Variovorax;s__GCF_900115375.1	Microbial	Bacteria	Cyanobacterial	-122.024	37.9314
3300026863_1	3300026863	11074456	168	140550	3	5	2	43	99.76	2.37	87.91	HQ	OTU-14234	d__Bacteria;p__Cyanobacteriota;c__Cyanobacteriia;o__Cyanobacteriales;f__Nostocaceae;g__Tolypothrix_B;s__	Microbial	Bacteria	Cyanobacterial	-122.024	37.9314
3300026863_26	3300026863	3257080	1	3257080	0	0	0	35	67.74	0.97	62.89	MQ	OTU-18013	d__Bacteria;p__Proteobacteria;c__Alphaproteobacteria;o__Sphingomonadales;f__Sphingomonadaceae;g__Sphingomonas;s__Sphingomonas_koreensis	Microbial	Bacteria	Cyanobacterial	-122.024	37.9314
3300026863_6	3300026863	5710516	73	160576	0	1	0	51	99.06	0.63	95.91	MQ	OTU-14228	d__Bacteria;p__Proteobacteria;c__Alphaproteobacteria;o__Rhizobiales;f__Beijerinckiaceae;g__Microvirga;s__	Microbial	Bacteria	Cyanobacterial	-122.024	37.9314
3300026863_7	3300026863	5598288	11	707204	1	1	1	46	97.47	0	97.47	HQ	OTU-14229	d__Bacteria;p__Proteobacteria;c__Alphaproteobacteria;o__Reyranellales;f__Reyranellaceae;g__Reyranella;s__	Microbial	Bacteria	Cyanobacterial	-122.024	37.9314
3300026863_10	3300026863	5278161	250	34205	0	0	0	44	96.73	0.58	93.83	MQ	OTU-9941	d__Bacteria;p__Proteobacteria;c__Alphaproteobacteria;o__Rhizobiales;f__Pseudoxanthobacteraceae;g__Pseudoxanthobacter;s__	Microbial	Bacteria	Cyanobacterial	-122.024	37.9314
3300026863_11	3300026863	4956567	31	313419	1	1	2	48	99.05	1.42	91.95	HQ	OTU-9942	d__Bacteria;p__Proteobacteria;c__Alphaproteobacteria;o__Rhizobiales;f__Xanthobacteraceae;g__Pseudorhodoplanes;s__	Microbial	Bacteria	Cyanobacterial	-122.024	37.9314
3300026863_12	3300026863	4096371	80	111732	0	1	1	37	71.79	0	71.79	MQ	OTU-5615	d__Bacteria;p__Proteobacteria;c__Alphaproteobacteria;o__Rhizobiales;f__Beijerinckiaceae;g__Bosea;s__	Microbial	Bacteria	Cyanobacterial	-122.024	37.9314
3300026797_3	3300026797	4190388	30	214464	0	4	0	51	76.89	0.76	73.09	MQ	OTU-17659	d__Bacteria;p__Proteobacteria;c__Gammaproteobacteria;o__Pseudomonadales;f__Pseudomonadaceae;g__Pseudomonas_E;s__	Microbial	Bacteria	Cyanobacterial	-122.024	37.9314
3300026797_5	3300026797	2765777	37	151860	1	1	1	43	99.59	0.17	98.74	HQ	OTU-2888	d__Bacteria;p__Proteobacteria;c__Alphaproteobacteria;o__Sphingomonadales;f__Sphingomonadaceae;g__Porphyrobacter;s__Porphyrobacter_cryptus	Microbial	Bacteria	Cyanobacterial	-122.024	37.9314
3300026797_1	3300026797	5990127	59	166009	1	2	0	55	86.93	0.44	84.73	MQ	OTU-17651	d__Bacteria;p__Cyanobacteriota;c__Cyanobacteriia;o__Cyanobacteriales;f__Nostocaceae;g__Rivularia;s__	Microbial	Bacteria	Cyanobacterial	-122.024	37.9314
3300026797_4	3300026797	3416540	14	378391	1	1	1	39	75	1.42	67.9	MQ	OTU-9942	d__Bacteria;p__Proteobacteria;c__Alphaproteobacteria;o__Rhizobiales;f__Xanthobacteraceae;g__Pseudorhodoplanes;s__	Microbial	Bacteria	Cyanobacterial	-122.024	37.9314
3300026797_6	3300026797	2241388	423	5342	0	0	0	41	53.9	0	53.9	MQ	OTU-17641	d__Bacteria;p__Bacteroidota;c__Bacteroidia;o__Flavobacteriales;f__Weeksellaceae;g__Chryseobacterium;s__	Microbial	Bacteria	Cyanobacterial	-122.024	37.9314
3300026797_2	3300026797	4230793	23	299853	0	0	0	43	99.69	1.04	94.49	MQ	OTU-2892	d__Bacteria;p__Proteobacteria;c__Alphaproteobacteria;o__Rhizobiales;f__Beijerinckiaceae;g__Chelatococcus;s__	Microbial	Bacteria	Cyanobacterial	-122.024	37.9314
3300026825_14	3300026825	2157950	24	151859	1	1	1	35	68.87	0	68.87	MQ	OTU-2888	d__Bacteria;p__Proteobacteria;c__Alphaproteobacteria;o__Sphingomonadales;f__Sphingomonadaceae;g__Porphyrobacter;s__Porphyrobacter_cryptus	Microbial	Bacteria	Cyanobacterial	-122.024	37.9314
3300026825_12	3300026825	2791839	30	156865	2	1	1	42	99.19	0	99.19	HQ	OTU-9847	d__Bacteria;p__Proteobacteria;c__Alphaproteobacteria;o__Caulobacterales;f__Caulobacteraceae;g__Brevundimonas;s__	Microbial	Bacteria	Cyanobacterial	-122.024	37.9314
3300026825_13	3300026825	2409607	6	1261902	1	1	1	43	100	0.43	97.85	HQ	OTU-9848	d__Bacteria;p__Proteobacteria;c__Alphaproteobacteria;o__Sphingomonadales;f__Sphingomonadaceae;g__UBA6171;s__	Microbial	Bacteria	Cyanobacterial	-122.024	37.9314
3300026825_10	3300026825	3647390	64	105371	1	1	1	42	99.5	0.33	97.85	HQ	OTU-9849	d__Bacteria;p__Proteobacteria;c__Alphaproteobacteria;o__Rhodobacterales;f__Rhodobacteraceae;g__;s__	Microbial	Bacteria	Cyanobacterial	-122.024	37.9314
3300026825_11	3300026825	2900038	26	149341	1	1	1	34	98.86	0.11	98.31	HQ	OTU-9850	d__Bacteria;p__Proteobacteria;c__Alphaproteobacteria;o__Caulobacterales;f__Caulobacteraceae;g__Brevundimonas;s__	Microbial	Bacteria	Cyanobacterial	-122.024	37.9314
3300026825_2	3300026825	6878868	84	152212	1	4	0	49	100	0	100	MQ	OTU-10147	d__Bacteria;p__Proteobacteria;c__Alphaproteobacteria;o__Rhizobiales;f__Beijerinckiaceae;g__Methylobacterium;s__Methylobacterium_radiotolerans	Microbial	Bacteria	Cyanobacterial	-122.024	37.9314
3300026825_3	3300026825	6321131	50	274706	1	0	0	22	53.45	0	53.45	MQ	OTU-6923	d__Bacteria;p__Proteobacteria;c__Alphaproteobacteria;o__Rhizobiales;f__Rhizobiaceae;g__Rhizobium;s__Rhizobium_tropici_A	Microbial	Bacteria	Cyanobacterial	-122.024	37.9314
3300026825_4	3300026825	4976415	18	387292	1	2	2	50	99.05	1.42	91.95	HQ	OTU-9942	d__Bacteria;p__Proteobacteria;c__Alphaproteobacteria;o__Rhizobiales;f__Xanthobacteraceae;g__Pseudorhodoplanes;s__	Microbial	Bacteria	Cyanobacterial	-122.024	37.9314
3300026825_5	3300026825	4827935	30	328340	0	0	0	44	99.5	0.83	95.35	MQ	OTU-10149	d__Bacteria;p__Proteobacteria;c__Alphaproteobacteria;o__Acetobacterales;f__Acetobacteraceae;g__Roseomonas_A;s__	Microbial	Bacteria	Cyanobacterial	-122.024	37.9314
3300026825_7	3300026825	4249969	32	195498	0	2	0	45	99.48	0.17	98.63	MQ	OTU-10151	d__Bacteria;p__Actinobacteriota;c__Actinobacteria;o__Propionibacteriales;f__Nocardioidaceae;g__Nocardioides;s__	Microbial	Bacteria	Cyanobacterial	-122.024	37.9314
3300026825_8	3300026825	3879030	13	406297	0	0	0	40	88.4	0.73	84.75	MQ	OTU-2892	d__Bacteria;p__Proteobacteria;c__Alphaproteobacteria;o__Rhizobiales;f__Beijerinckiaceae;g__Chelatococcus;s__	Microbial	Bacteria	Cyanobacterial	-122.024	37.9314
3300026825_9	3300026825	3838579	49	173001	1	0	0	43	96.97	0.8	92.97	MQ	OTU-10152	d__Bacteria;p__Proteobacteria;c__Alphaproteobacteria;o__Rhizobiales;f__Lutibaculaceae;g__;s__	Microbial	Bacteria	Cyanobacterial	-122.024	37.9314
3300022739_2	3300022739	10130724	651	33665	0	0	0	76	98.08	1.32	91.48	MQ	OTU-2454	d__Bacteria;p__Proteobacteria;c__Alphaproteobacteria;o__Rhizobiales;f__Rhizobiaceae;g__Sinorhizobium;s__Sinorhizobium_medicae	Plants	Roots	root_nodules	-118.467	34.0136
3300022740_1	3300022740	11045084	743	28993	0	0	0	83	99.24	2.12	88.64	MQ	OTU-2454	d__Bacteria;p__Proteobacteria;c__Alphaproteobacteria;o__Rhizobiales;f__Rhizobiaceae;g__Sinorhizobium;s__Sinorhizobium_medicae	Plants	Roots	root_nodules	-118.467	34.0136
3300014602_2	3300014602	4134737	72	124098	2	6	1	63	100	0	100	HQ	OTU-7450	d__Bacteria;p__Proteobacteria;c__Gammaproteobacteria;o__Pseudomonadales;f__Moraxellaceae;g__Acinetobacter;s__Acinetobacter_nosocomialis	Built_environment	City	city_subway_metal	-73.82	40.85
3300014602_3	3300014602	2329537	210	14578	0	4	1	34	93.49	1.15	87.74	MQ	OTU-5530	d__Bacteria;p__Proteobacteria;c__Gammaproteobacteria;o__Pseudomonadales;f__Moraxellaceae;g__Enhydrobacter;s__Enhydrobacter_aerosaccus	Built_environment	City	city_subway_metal	-73.82	40.85
3300014602_1	3300014602	4165042	8	985828	0	1	1	49	99.64	1.76	90.84	MQ	OTU-14084	d__Bacteria;p__Proteobacteria;c__Alphaproteobacteria;o__Sphingomonadales;f__Sphingomonadaceae;g__Sphingomonas;s__	Built_environment	City	city_subway_metal	-73.82	40.85
3300014595_3	3300014595	3419598	156	35542	2	1	1	46	98.01	0.6	95.01	HQ	OTU-10569	d__Bacteria;p__Proteobacteria;c__Alphaproteobacteria;o__Caulobacterales;f__Caulobacteraceae;g__Brevundimonas;s__	Built_environment	City	city_subway_metal	-73.83	40.84
3300014595_2	3300014595	4452294	21	474035	1	2	1	51	99.38	0.14	98.68	HQ	OTU-1759	d__Bacteria;p__Proteobacteria;c__Gammaproteobacteria;o__Pseudomonadales;f__Pseudomonadaceae;g__Pseudomonas_A;s__Pseudomonas_A_stutzeri	Built_environment	City	city_subway_metal	-73.83	40.84
3300014595_1	3300014595	4639714	53	158679	2	1	2	62	99.37	0.95	94.62	HQ	OTU-10568	d__Bacteria;p__Firmicutes_A;c__Clostridia;o__Lachnospirales;f__Lachnospiraceae;g__Hungatella;s__	Built_environment	City	city_subway_metal	-73.83	40.84
3300014595_4	3300014595	3017232	13	444032	2	2	1	41	100	0	100	HQ	OTU-10570	d__Bacteria;p__Bacteroidota;c__Bacteroidia;o__Flavobacteriales;f__Weeksellaceae;g__Chryseobacterium_B;s__	Built_environment	City	city_subway_metal	-73.83	40.84
3300014586_1	3300014586	6799240	20	493398	1	1	1	70	99.84	2.17	88.99	HQ	OTU-4618	d__Bacteria;p__Bacteroidota;c__Bacteroidia;o__Sphingobacteriales;f__Sphingobacteriaceae;g__Sphingobacterium;s__Sphingobacterium_sp2	Built_environment	City	city_subway_metal	-73.82	40.85
3300014678_1	3300014678	3891975	54	116061	1	6	1	64	100	0.27	98.65	HQ	OTU-7450	d__Bacteria;p__Proteobacteria;c__Gammaproteobacteria;o__Pseudomonadales;f__Moraxellaceae;g__Acinetobacter;s__Acinetobacter_nosocomialis	Built_environment	City	city_subway_metal	-73.83	40.84
3300014678_2	3300014678	5984676	40	272105	2	5	1	68	99.95	0	99.95	HQ	OTU-8048	d__Bacteria;p__Proteobacteria;c__Gammaproteobacteria;o__Betaproteobacteriales;f__Burkholderiaceae;g__Massilia;s__	Built_environment	City	city_subway_metal	-73.83	40.84
3300014604_4	3300014604	2139208	387	5763	0	0	0	28	67.73	0.83	63.58	MQ	OTU-564	d__Bacteria;p__Actinobacteriota;c__Actinobacteria;o__Propionibacteriales;f__Propionibacteriaceae;g__Luteococcus;s__	Built_environment	City	city_subway_metal	-73.82	40.85
3300014604_1	3300014604	4899803	25	351761	1	5	0	67	99.69	0.13	99.04	MQ	OTU-568	d__Bacteria;p__Proteobacteria;c__Gammaproteobacteria;o__Pseudomonadales;f__Pseudomonadaceae;g__Pseudomonas_E;s__UBA9285	Built_environment	City	city_subway_metal	-73.82	40.85
3300014604_2	3300014604	4757443	33	234525	1	1	1	47	98.82	0.28	97.42	HQ	OTU-16003	d__Bacteria;p__Proteobacteria;c__Alphaproteobacteria;o__Rhizobiales;f__Rhizobiaceae;g__Agrobacterium;s__Agrobacterium_tumefaciens_B	Built_environment	City	city_subway_metal	-73.82	40.85
3300014604_3	3300014604	3113417	509	6569	1	1	1	37	74.12	0.84	69.92	MQ	OTU-11689	d__Bacteria;p__Firmicutes_A;c__Clostridia;o__Lachnospirales;f__Lachnospiraceae;g__Hungatella;s__	Built_environment	City	city_subway_metal	-73.82	40.85
3300014611_2	3300014611	2315553	419	5671	1	3	1	39	66.26	1.58	58.36	MQ	OTU-10126	d__Bacteria;p__Proteobacteria;c__Gammaproteobacteria;o__Pseudomonadales;f__Moraxellaceae;g__Acinetobacter;s__Acinetobacter_baumannii	Built_environment	City	city_subway_metal	-73.83	40.84
3300014611_3	3300014611	4672545	13	973760	1	2	1	47	99.29	0.3	97.79	HQ	OTU-6598	d__Bacteria;p__Proteobacteria;c__Alphaproteobacteria;o__Rhizobiales;f__Rhizobiaceae;g__Agrobacterium;s__Agrobacterium_sp4	Built_environment	City	city_subway_metal	-73.83	40.84
3300014611_4	3300014611	4159728	90	71398	1	5	0	75	98.4	0.41	96.35	MQ	OTU-712	d__Bacteria;p__Proteobacteria;c__Gammaproteobacteria;o__Enterobacterales;f__Enterobacteriaceae;g__Pantoea_B;s__Pantoea_B_calida	Built_environment	City	city_subway_metal	-73.83	40.84
3300014611_5	3300014611	2957362	9	899554	1	2	1	35	59.95	0	59.95	MQ	OTU-11166	d__Bacteria;p__Proteobacteria;c__Alphaproteobacteria;o__Sphingomonadales;f__Sphingomonadaceae;g__Sphingobium;s__Sphingobium_yanoikuyae	Built_environment	City	city_subway_metal	-73.83	40.84
3300014684_4	3300014684	2764957	56	104711	1	1	1	41	93.02	0.52	90.42	HQ	OTU-13376	d__Bacteria;p__Actinobacteriota;c__Actinobacteria;o__Propionibacteriales;f__Propionibacteriaceae;g__Tessaracoccus;s__	Built_environment	City	city_subway_metal	-73.82	40.85
3300014684_1	3300014684	4311698	395	14288	0	2	0	69	95.14	4.22	74.04	MQ	OTU-10126	d__Bacteria;p__Proteobacteria;c__Gammaproteobacteria;o__Pseudomonadales;f__Moraxellaceae;g__Acinetobacter;s__Acinetobacter_baumannii	Built_environment	City	city_subway_metal	-73.82	40.85
3300014684_2	3300014684	3393597	35	409483	0	0	0	43	99.68	0	99.68	MQ	OTU-13379	d__Bacteria;p__Proteobacteria;c__Alphaproteobacteria;o__Caulobacterales;f__Caulobacteraceae;g__Brevundimonas;s__	Built_environment	City	city_subway_metal	-73.82	40.85
3300014684_3	3300014684	2810088	69	59546	1	1	1	39	100	1.49	92.55	HQ	OTU-17	d__Bacteria;p__Bacteroidota;c__Bacteroidia;o__Flavobacteriales;f__Weeksellaceae;g__Chryseobacterium_B;s__	Built_environment	City	city_subway_metal	-73.82	40.85
3300014665_6	3300014665	2334594	111	28778	1	1	1	36	97.25	0.13	96.6	HQ	OTU-8156	d__Bacteria;p__Firmicutes;c__Bacilli;o__Lactobacillales;f__Streptococcaceae;g__Lactococcus;s__Lactococcus_lactis	Built_environment	City	city_subway_metal	-73.82	40.85
3300014665_5	3300014665	2894078	438	7163	0	0	0	37	80.57	0.68	77.17	MQ	OTU-7450	d__Bacteria;p__Proteobacteria;c__Gammaproteobacteria;o__Pseudomonadales;f__Moraxellaceae;g__Acinetobacter;s__Acinetobacter_nosocomialis	Built_environment	City	city_subway_metal	-73.82	40.85
3300014665_4	3300014665	3182674	28	180009	1	1	1	43	87.91	0.46	85.61	MQ	OTU-3810	d__Bacteria;p__Proteobacteria;c__Gammaproteobacteria;o__Betaproteobacteriales;f__Burkholderiaceae;g__Oryzisolibacter;s__Oryzisolibacter_propanilivorax	Built_environment	City	city_subway_metal	-73.82	40.85
3300014665_2	3300014665	4756225	32	262905	1	2	0	52	100	0.14	99.3	MQ	OTU-3811	d__Bacteria;p__Proteobacteria;c__Gammaproteobacteria;o__Pseudomonadales;f__Pseudomonadaceae;g__Pseudomonas_A;s__Pseudomonas_A_stutzeri_F	Built_environment	City	city_subway_metal	-73.82	40.85
3300014665_1	3300014665	6339122	21	702535	1	4	1	55	99.53	0	99.53	HQ	OTU-3812	d__Bacteria;p__Proteobacteria;c__Gammaproteobacteria;o__Betaproteobacteriales;f__Burkholderiaceae;g__Achromobacter;s__GCF_001428845.1	Built_environment	City	city_subway_metal	-73.82	40.85
3300014589_2	3300014589	2868519	13	341966	1	1	1	47	100	0	100	HQ	OTU-7501	d__Bacteria;p__Proteobacteria;c__Alphaproteobacteria;o__Caulobacterales;f__Caulobacteraceae;g__Brevundimonas;s__Brevundimonas_naejangsanensis_A	Built_environment	City	city_subway_metal	-73.82	40.85
3300014647_4	3300014647	2065013	25	188884	1	4	1	50	100	0.19	99.05	HQ	OTU-17232	d__Bacteria;p__Firmicutes;c__Bacilli;o__Lactobacillales;f__Streptococcaceae;g__Lactococcus;s__Lactococcus_sp2	Built_environment	City	city_subway_metal	-73.84	40.84
3300014647_3	3300014647	4463493	41	187870	1	4	1	65	99.66	0.8	95.66	HQ	OTU-6507	d__Bacteria;p__Proteobacteria;c__Gammaproteobacteria;o__Xanthomonadales;f__Xanthomonadaceae;g__Stenotrophomonas;s__UBA9405	Built_environment	City	city_subway_metal	-73.84	40.84
3300014647_2	3300014647	4806633	167	48084	1	3	0	59	98.86	0.13	98.21	MQ	OTU-6130	d__Bacteria;p__Proteobacteria;c__Gammaproteobacteria;o__Pseudomonadales;f__Pseudomonadaceae;g__Pseudomonas_E;s__GCF_001511775.1	Built_environment	City	city_subway_metal	-73.84	40.84
3300007043_14	3300007043	2057685	264	9372	1	2	1	19	76.11	2.35	64.36	MQ	OTU-2849	d__Bacteria;p__Firmicutes_A;c__Clostridia;o__Oscillospirales;f__Ruminococcaceae;g__Ruminiclostridium_E;s__Ruminiclostridium_E_siraeum	Human	Digestive_system	Human	-77.1012	39.0043
3300007043_6	3300007043	3093309	61	118950	1	1	3	47	99.52	0	99.52	HQ	OTU-6831	d__Bacteria;p__Firmicutes_A;c__Clostridia;o__Lachnospirales;f__Lachnospiraceae;g__Agathobacter;s__Agathobacter_rectalis	Human	Digestive_system	Human	-77.1012	39.0043
3300007043_19	3300007043	1186603	15	86334	0	1	1	18	62.66	0.48	60.26	MQ	OTU-6928	d__Bacteria;p__Bacteroidota;c__Bacteroidia;o__Bacteroidales;f__Rikenellaceae;g__Alistipes;s__Alistipes_putredinis	Human	Digestive_system	Human	-77.1012	39.0043
3300007043_16	3300007043	1961568	14	188862	0	0	0	37	91	1.7	82.5	MQ	OTU-12878	d__Bacteria;p__Firmicutes_C;c__Negativicutes;o__Acidaminococcales;f__Acidaminococcaceae;g__CAG-207;s__GCA_000436295.1	Human	Digestive_system	Human	-77.1012	39.0043
3300007043_11	3300007043	2435638	40	134902	3	1	1	32	68.97	1.72	60.37	MQ	OTU-2005	d__Bacteria;p__Bacteroidota;c__Bacteroidia;o__Bacteroidales;f__Rikenellaceae;g__Alistipes;s__Alistipes_shahii	Human	Digestive_system	Human	-77.1012	39.0043
3300007043_10	3300007043	2611579	58	75118	1	1	1	40	81.7	1.13	76.05	MQ	OTU-7813	d__Bacteria;p__Bacteroidota;c__Bacteroidia;o__Bacteroidales;f__Muribaculaceae;g__CAG-1031;s__	Human	Digestive_system	Human	-77.1012	39.0043
3300007043_13	3300007043	2067993	32	131647	3	1	1	45	94.84	0.69	91.39	HQ	OTU-8277	d__Bacteria;p__Bacteroidota;c__Bacteroidia;o__Bacteroidales;f__Muribaculaceae;g__UBA7173;s__GCA_001701135.1	Human	Digestive_system	Human	-77.1012	39.0043
3300007043_9	3300007043	2617266	76	65729	1	3	2	45	97.99	0	97.99	HQ	OTU-16095	d__Bacteria;p__Firmicutes_A;c__Clostridia;o__Oscillospirales;f__Ruminococcaceae;g__CAG-353;s__GCA_900066885.1	Human	Digestive_system	Human	-77.1012	39.0043
3300007043_8	3300007043	2674547	66	80708	2	1	1	38	96.06	0	96.06	HQ	OTU-3310	d__Bacteria;p__Bacteroidota;c__Bacteroidia;o__Bacteroidales;f__Muribaculaceae;g__Homeothermus;s__GCA_002492595.1	Human	Digestive_system	Human	-77.1012	39.0043
3300007043_5	3300007043	4054139	58	94463	1	2	1	50	98.39	0	98.39	HQ	OTU-17151	d__Bacteria;p__Bacteroidota;c__Bacteroidia;o__Bacteroidales;f__Marinifilaceae;g__Odoribacter;s__Odoribacter_splanchnicus	Human	Digestive_system	Human	-77.1012	39.0043
3300007043_4	3300007043	4190386	61	119198	1	2	1	57	91.79	2.56	78.99	MQ	OTU-7748	d__Bacteria;p__Bacteroidota;c__Bacteroidia;o__Bacteroidales;f__Tannerellaceae;g__Parabacteroides;s__Parabacteroides_merdae	Human	Digestive_system	Human	-77.1012	39.0043
3300007043_2	3300007043	5647348	197	45548	1	0	0	41	74.48	3.45	57.23	MQ	OTU-16670	d__Bacteria;p__Bacteroidota;c__Bacteroidia;o__Bacteroidales;f__Bacteroidaceae;g__Bacteroides;s__Bacteroides_ovatus	Human	Digestive_system	Human	-77.1012	39.0043
3300006740_1	3300006740	1664149	43	61697	0	0	0	22	92.03	0	92.03	MQ	OTU-3078	d__Bacteria;p__Firmicutes;c__Bacilli;o__Lactobacillales;f__Lactobacillaceae;g__Lactobacillus;s__Lactobacillus_gasseri	Human	Reproductive_system	Human	-77.1012	39.0043
3300006742_5	3300006742	1920942	28	136398	1	1	2	42	99.46	1.08	94.06	HQ	OTU-2442	d__Bacteria;p__Bacteroidota;c__Bacteroidia;o__Flavobacteriales;f__Weeksellaceae;g__UBA7623;s__	Human	Digestive_system	Human	-77.1012	39.0043
3300006742_6	3300006742	1846833	118	20383	2	1	1	38	89.86	0.63	86.71	MQ	OTU-13101	d__Bacteria;p__Bacteroidota;c__Bacteroidia;o__Bacteroidales;f__Porphyromonadaceae;g__Porphyromonas;s__	Human	Digestive_system	Human	-77.1012	39.0043
3300006742_7	3300006742	1541326	161	13290	0	2	0	17	71.35	0	71.35	MQ	OTU-17343	d__Bacteria;p__Fusobacteriota;c__Fusobacteriia;o__Fusobacteriales;f__Fusobacteriaceae;g__Fusobacterium;s__	Human	Digestive_system	Human	-77.1012	39.0043
3300006742_9	3300006742	1142009	155	8720	0	1	0	23	55.78	0.16	54.98	MQ	OTU-340	d__Bacteria;p__Bacteroidota;c__Bacteroidia;o__Bacteroidales;f__Porphyromonadaceae;g__Porphyromonas;s__Porphyromonas_sp1	Human	Digestive_system	Human	-77.1012	39.0043
3300006742_15	3300006742	644603	41	24557	0	0	0	37	61.6	0.85	57.35	MQ	OTU-15413	d__Bacteria;p__Patescibacteria;c__Saccharimonadia;o__Saccharimonadales;f__Saccharimonadaceae;g__;s__	Human	Digestive_system	Human	-77.1012	39.0043
3300006836_1	3300006836	1784439	153	20763	0	2	1	9	88.51	0.86	84.21	MQ	OTU-3860	d__Bacteria;p__Firmicutes;c__Bacilli;o__Staphylococcales;f__Gemellaceae;g__Gemella;s__	Human	Digestive_system	Human	-77.1012	39.0043
3300006744_8	3300006744	1733489	102	21164	1	2	0	29	71.65	0.45	69.4	MQ	OTU-9640	d__Bacteria;p__Actinobacteriota;c__Actinobacteria;o__Corynebacteriales;f__Corynebacteriaceae;g__Corynebacterium;s__Corynebacterium_durum	Human	Digestive_system	Human	-77.1012	39.0043
3300006744_9	3300006744	1644243	218	9063	0	0	0	20	88.17	0.6	85.17	MQ	OTU-6690	d__Bacteria;p__Bacteroidota;c__Bacteroidia;o__Flavobacteriales;f__Weeksellaceae;g__;s__	Human	Digestive_system	Human	-77.1012	39.0043
3300006744_3	3300006744	2440616	330	8929	1	1	0	21	94.62	4.49	72.17	MQ	OTU-4644	d__Bacteria;p__Fusobacteriota;c__Fusobacteriia;o__Fusobacteriales;f__Fusobacteriaceae;g__Fusobacterium;s__	Human	Digestive_system	Human	-77.1012	39.0043
3300006744_7	3300006744	1945858	308	6648	0	0	0	29	72.65	4.32	51.05	MQ	OTU-11978	d__Bacteria;p__Bacteroidota;c__Bacteroidia;o__Flavobacteriales;f__Flavobacteriaceae;g__Capnocytophaga;s__Capnocytophaga_leadbetteri	Human	Digestive_system	Human	-77.1012	39.0043
3300006744_14	3300006744	834224	25	67665	1	1	2	46	63.58	1.01	58.53	MQ	OTU-4963	d__Bacteria;p__Patescibacteria;c__Saccharimonadia;o__Saccharimonadales;f__Saccharimonadaceae;g__Saccharimonas;s__	Human	Digestive_system	Human	-77.1012	39.0043
3300006745_3	3300006745	2511197	221	13864	1	1	1	37	93.17	1.9	83.67	HQ	OTU-7258	d__Bacteria;p__Bacteroidota;c__Bacteroidia;o__Flavobacteriales;f__Flavobacteriaceae;g__Capnocytophaga;s__	Human	Digestive_system	Human	-77.1012	39.0043
3300006745_4	3300006745	2467577	292	10101	0	0	2	30	90.76	4.41	68.71	MQ	OTU-18025	d__Bacteria;p__Firmicutes_A;c__Clostridia;o__Lachnospirales;f__Lachnospiraceae;g__Oribacterium;s__	Human	Digestive_system	Human	-77.1012	39.0043
3300006745_9	3300006745	1828463	168	14589	0	0	0	24	91.4	0	91.4	MQ	OTU-11791	d__Bacteria;p__Bacteroidota;c__Bacteroidia;o__Flavobacteriales;f__Weeksellaceae;g__;s__	Human	Digestive_system	Human	-77.1012	39.0043
3300006745_29	3300006745	739717	8	155949	1	2	2	41	64.96	0.85	60.71	MQ	OTU-17549	d__Bacteria;p__Patescibacteria;c__Saccharimonadia;o__Saccharimonadales;f__Saccharimonadaceae;g__TM7x;s__	Human	Digestive_system	Human	-77.1012	39.0043
3300006745_15	3300006745	1416544	104	19433	1	2	1	22	72.56	0.17	71.71	MQ	OTU-10766	d__Bacteria;p__Actinobacteriota;c__Actinobacteria;o__Actinomycetales;f__Micrococcaceae;g__Rothia;s__Rothia_mucilaginosa	Human	Digestive_system	Human	-77.1012	39.0043
3300006745_13	3300006745	1620806	135	16725	1	2	0	24	85.36	3.29	68.91	MQ	OTU-9009	d__Bacteria;p__Firmicutes_C;c__Negativicutes;o__Veillonellales;f__Veillonellaceae;g__Veillonella;s__Veillonella_rogosae	Human	Digestive_system	Human	-77.1012	39.0043
3300006745_11	3300006745	1676552	166	12356	0	1	0	38	85.24	0.59	82.29	MQ	OTU-5243	d__Bacteria;p__Actinobacteriota;c__Actinobacteria;o__Actinomycetales;f__Actinomycetaceae;g__Actinomyces;s__Actinomyces_graevenitzii	Human	Digestive_system	Human	-77.1012	39.0043
3300006745_10	3300006745	1813954	113	24267	1	1	0	41	81.34	3.65	63.09	MQ	OTU-340	d__Bacteria;p__Bacteroidota;c__Bacteroidia;o__Bacteroidales;f__Porphyromonadaceae;g__Porphyromonas;s__Porphyromonas_sp1	Human	Digestive_system	Human	-77.1012	39.0043
3300006745_25	3300006745	816423	100	10255	1	0	1	19	64.04	1.24	57.84	MQ	OTU-16994	d__Bacteria;p__Patescibacteria;c__Gracilibacteria;o__Absconditabacterales;f__X112;g__;s__	Human	Digestive_system	Human	-77.1012	39.0043
3300006745_14	3300006745	1377856	261	5132	0	0	0	25	73.6	2.81	59.55	MQ	OTU-10685	d__Bacteria;p__Fusobacteriota;c__Fusobacteriia;o__Fusobacteriales;f__Leptotrichiaceae;g__Leptotrichia_A;s__GCF_000469505.1	Human	Digestive_system	Human	-77.1012	39.0043
3300006748_20	3300006748	1238369	24	79395	1	1	0	20	57.09	0.71	53.54	MQ	OTU-2031	d__Bacteria;p__Firmicutes_A;c__Clostridia;o__Peptostreptococcales;f__Anaerovoracaceae;g__Eubacterium_B;s__Eubacterium_B_sulci	Human	Digestive_system	Human	-77.1012	39.0043
3300006748_22	3300006748	1003992	153	7496	0	0	0	14	57.61	0.34	55.91	MQ	OTU-11791	d__Bacteria;p__Bacteroidota;c__Bacteroidia;o__Flavobacteriales;f__Weeksellaceae;g__;s__	Human	Digestive_system	Human	-77.1012	39.0043
3300006748_14	3300006748	1688848	9	214672	1	0	0	34	58.61	0.84	54.41	MQ	OTU-14680	d__Bacteria;p__Bacteroidota;c__Bacteroidia;o__Bacteroidales;f__Bacteroidaceae;g__Prevotella;s__Prevotella_nanceiensis	Human	Digestive_system	Human	-77.1012	39.0043
3300006748_16	3300006748	1630736	98	23166	1	1	2	39	96.69	2.38	84.79	HQ	OTU-5173	d__Bacteria;p__Firmicutes;c__Bacilli;o__Erysipelotrichales;f__Erysipelotrichaceae;g__Solobacterium;s__	Human	Digestive_system	Human	-77.1012	39.0043
3300006748_17	3300006748	1513033	144	13557	1	1	1	19	82.75	0	82.75	MQ	OTU-4772	d__Bacteria;p__Firmicutes_A;c__Clostridia;o__Peptostreptococcales;f__Peptostreptococcaceae;g__Peptostreptococcus;s__	Human	Digestive_system	Human	-77.1012	39.0043
3300006748_11	3300006748	1922540	72	35172	2	4	1	47	95.73	1.03	90.58	HQ	OTU-5243	d__Bacteria;p__Actinobacteriota;c__Actinobacteria;o__Actinomycetales;f__Actinomycetaceae;g__Actinomyces;s__Actinomyces_graevenitzii	Human	Digestive_system	Human	-77.1012	39.0043
3300006748_13	3300006748	1719119	233	8865	3	1	1	23	53.76	0	53.76	MQ	OTU-2138	d__Bacteria;p__Actinobacteriota;c__Actinobacteria;o__Actinomycetales;f__Actinomycetaceae;g__Actinomyces_B;s__	Human	Digestive_system	Human	-77.1012	39.0043
3300006748_18	3300006748	1244661	55	35459	2	1	1	34	74.52	0	74.52	MQ	OTU-8087	d__Bacteria;p__Firmicutes;c__Bacilli;o__Staphylococcales;f__Gemellaceae;g__Gemella;s__Gemella_sanguinis	Human	Digestive_system	Human	-77.1012	39.0043
3300006748_19	3300006748	1239623	191	6986	0	0	0	25	69.96	1.3	63.46	MQ	OTU-14730	d__Bacteria;p__Campylobacterota;c__Campylobacteria;o__Campylobacterales;f__Campylobacteraceae;g__Campylobacter_A;s__Campylobacter_A_concisus_A	Human	Digestive_system	Human	-77.1012	39.0043
3300006748_3	3300006748	2591483	149	26775	1	0	2	42	97.93	1.91	88.38	MQ	OTU-5482	d__Bacteria;p__Firmicutes_A;c__Clostridia;o__Lachnospirales;f__Lachnospiraceae;g__Oribacterium;s__Oribacterium_sinus	Human	Digestive_system	Human	-77.1012	39.0043
3300006748_8	3300006748	2284365	14	183907	2	1	1	52	96.78	0.09	96.33	MQ	OTU-1376	d__Bacteria;p__Bacteroidota;c__Bacteroidia;o__Bacteroidales;f__Bacteroidaceae;g__F0040;s__	Human	Digestive_system	Human	-77.1012	39.0043
3300006748_4	3300006748	2459137	158	23402	1	1	0	25	85.06	1.35	78.31	MQ	OTU-920	d__Bacteria;p__Bacteroidota;c__Bacteroidia;o__Bacteroidales;f__Bacteroidaceae;g__Prevotella;s__Prevotella_pallens	Human	Digestive_system	Human	-77.1012	39.0043
3300006747_20	3300006747	1373063	39	54175	0	1	1	38	79.36	0	79.36	MQ	OTU-1848	d__Bacteria;p__Firmicutes_A;c__Clostridia;o__Oscillospirales;f__Oscillospiraceae;g__ER4;s__GCA_000433195.1	Human	Digestive_system	Human	-77.1012	39.0043
3300006747_21	3300006747	1343365	17	96324	0	2	0	20	50.34	0	50.34	MQ	OTU-16633	d__Bacteria;p__Firmicutes_A;c__Clostridia;o__Oscillospirales;f__DTU089;g__UBA1417;s__UBA1417_sp1	Human	Digestive_system	Human	-77.1012	39.0043
3300006747_14	3300006747	1668748	85	31234	1	1	2	24	74.05	1.01	69	MQ	OTU-10265	d__Bacteria;p__Firmicutes_A;c__Clostridia;o__Oscillospirales;f__DTU089;g__Ruminococcus_E;s__Ruminococcus_E_bromii	Human	Digestive_system	Human	-77.1012	39.0043
3300006747_8	3300006747	2574087	98	44119	1	2	1	44	97.26	1.37	90.41	HQ	OTU-8294	d__Bacteria;p__Firmicutes_A;c__Clostridia;o__Oscillospirales;f__Ruminococcaceae;g__Ruminococcus_D;s__Ruminococcus_D_bicirculans	Human	Digestive_system	Human	-77.1012	39.0043
3300006747_6	3300006747	3092889	108	38512	2	0	4	45	96.2	0.04	96	MQ	OTU-1234	d__Bacteria;p__Firmicutes_A;c__Clostridia;o__Lachnospirales;f__Lachnospiraceae;g__Blautia_A;s__GCA_000436615.1	Human	Digestive_system	Human	-77.1012	39.0043
3300006747_1	3300006747	6327807	215	46089	1	1	0	56	79.66	1.72	71.06	MQ	OTU-16801	d__Bacteria;p__Bacteroidota;c__Bacteroidia;o__Bacteroidales;f__Bacteroidaceae;g__Bacteroides;s__Bacteroides_cellulosilyticus	Human	Digestive_system	Human	-77.1012	39.0043
3300006747_15	3300006747	1613484	207	8822	0	0	0	29	72.56	1.81	63.51	MQ	OTU-7210	d__Bacteria;p__Firmicutes_A;c__Clostridia;o__Oscillospirales;f__Ruminococcaceae;g__Subdoligranulum;s__Subdoligranulum_formicilis	Human	Digestive_system	Human	-77.1012	39.0043
3300006747_11	3300006747	2118671	29	113678	1	0	4	48	64.94	0	64.94	MQ	OTU-924	d__Bacteria;p__Firmicutes_A;c__Clostridia;o__Lachnospirales;f__Lachnospiraceae;g__CAG-24;s__CAG-24_sp1	Human	Digestive_system	Human	-77.1012	39.0043
3300006747_10	3300006747	2294175	109	63564	0	1	1	28	87.26	3.85	68.01	MQ	OTU-6928	d__Bacteria;p__Bacteroidota;c__Bacteroidia;o__Bacteroidales;f__Rikenellaceae;g__Alistipes;s__Alistipes_putredinis	Human	Digestive_system	Human	-77.1012	39.0043
3300006747_13	3300006747	1698470	264	7180	0	1	0	24	72.63	0.48	70.23	MQ	OTU-13478	d__Bacteria;p__Firmicutes_A;c__Clostridia;o__Oscillospirales;f__Ruminococcaceae;g__Faecalibacterium;s__Faecalibacterium_prausnitzii_A	Human	Digestive_system	Human	-77.1012	39.0043
3300006747_9	3300006747	2487683	75	46657	2	0	1	33	94.69	0	94.69	MQ	OTU-6831	d__Bacteria;p__Firmicutes_A;c__Clostridia;o__Lachnospirales;f__Lachnospiraceae;g__Agathobacter;s__Agathobacter_rectalis	Human	Digestive_system	Human	-77.1012	39.0043
3300006747_7	3300006747	2835640	69	61839	1	2	1	37	72.41	1.72	63.81	MQ	OTU-2478	d__Bacteria;p__Bacteroidota;c__Bacteroidia;o__Bacteroidales;f__Rikenellaceae;g__Alistipes;s__Alistipes_onderdonkii	Human	Digestive_system	Human	-77.1012	39.0043
3300005692_2	3300005692	1060971	207	5264	2	1	0	20	61.95	0	61.95	MQ	OTU-7150	d__Archaea;p__Euryarchaeota;c__Methanobacteria;o__Methanobacteriales;f__Methanobacteriaceae;g__Methanobrevibacter_A;s__GCF_000016525.1	Human	Digestive_system	Human_fecal	-77.1817	39.1343
3300026517_2	3300026517	3217611	467	7633	0	3	1	50	82.43	0.99	77.48	MQ	OTU-7260	d__Bacteria;p__Proteobacteria;c__Gammaproteobacteria;o__Enterobacterales;f__Alteromonadaceae;g__Pseudoalteromonas;s__	Aquatic	Marine	seawater	-121.905	36.8313
3300028135_5	3300028135	2322676	166	25991	1	0	0	28	92.1	0.19	91.15	MQ	OTU-11787	d__Bacteria;p__Proteobacteria;c__Gammaproteobacteria;o__Pseudomonadales;f__Porticoccaceae;g__HTCC2207;s__	Aquatic	Marine	seawater	-121.905	36.8313
3300028135_3	3300028135	3277205	102	54828	0	1	1	38	97.66	0.71	94.11	MQ	OTU-4993	d__Bacteria;p__Proteobacteria;c__Alphaproteobacteria;o__Rhodobacterales;f__Rhodobacteraceae;g__Lentibacter;s__Lentibacter_algarum	Aquatic	Marine	seawater	-121.905	36.8313
3300028133_5	3300028133	2417437	361	7281	0	0	0	24	80.93	1.29	74.48	MQ	OTU-4993	d__Bacteria;p__Proteobacteria;c__Alphaproteobacteria;o__Rhodobacterales;f__Rhodobacteraceae;g__Lentibacter;s__Lentibacter_algarum	Aquatic	Marine	seawater	-121.905	36.8313
3300028136_5	3300028136	2021359	343	6383	0	0	0	23	63.48	0.75	59.73	MQ	OTU-4993	d__Bacteria;p__Proteobacteria;c__Alphaproteobacteria;o__Rhodobacterales;f__Rhodobacteraceae;g__Lentibacter;s__Lentibacter_algarum	Aquatic	Marine	seawater	-121.905	36.8313
3300027467_1	3300027467	4452333	176	36760	1	1	1	41	93.75	1.14	88.05	HQ	OTU-7287	d__Bacteria;p__Planctomycetota;c__Planctomycetes;o__Gemmatales;f__Gemmataceae;g__UBA969;s__	Aquatic	Freshwater	Freshwater	-81.6053	31.4271
3300027467_3	3300027467	2166365	67	47884	4	1	3	47	99.15	0.11	98.6	HQ	OTU-9320	d__Bacteria;p__Deinococcota;c__Deinococci;o__Deinococcales;f__Thermaceae;g__Thermus;s__Thermus_thermophilus	Aquatic	Freshwater	Freshwater	-81.6053	31.4271
3300026455_1	3300026455	4509355	315	19450	1	1	1	45	95.45	1.14	89.75	HQ	OTU-7287	d__Bacteria;p__Planctomycetota;c__Planctomycetes;o__Gemmatales;f__Gemmataceae;g__UBA969;s__	Aquatic	Freshwater	Freshwater	-81.6053	31.4271
3300026455_2	3300026455	2069531	173	15340	3	1	1	47	96.82	0.42	94.72	HQ	OTU-9320	d__Bacteria;p__Deinococcota;c__Deinococci;o__Deinococcales;f__Thermaceae;g__Thermus;s__Thermus_thermophilus	Aquatic	Freshwater	Freshwater	-81.6053	31.4271
3300024505_6	3300024505	870243	104	10771	0	0	0	22	61.78	0.96	56.98	MQ	OTU-16830	d__Bacteria;p__Proteobacteria;c__Gammaproteobacteria;o__Betaproteobacteriales;f__Methylophilaceae;g__Methylopumilus;s__	Aquatic	Freshwater	Freshwater	-81.6053	31.4271
3300024505_1	3300024505	4364481	311	19537	1	1	1	43	93.02	4.07	72.67	HQ	OTU-7287	d__Bacteria;p__Planctomycetota;c__Planctomycetes;o__Gemmatales;f__Gemmataceae;g__UBA969;s__	Aquatic	Freshwater	Freshwater	-81.6053	31.4271
3300024505_2	3300024505	2144088	91	33454	4	1	1	48	98.73	0.07	98.38	HQ	OTU-9320	d__Bacteria;p__Deinococcota;c__Deinococci;o__Deinococcales;f__Thermaceae;g__Thermus;s__Thermus_thermophilus	Aquatic	Freshwater	Freshwater	-81.6053	31.4271
3300024496_1	3300024496	4479897	279	22176	2	0	1	45	92.61	2.27	81.26	MQ	OTU-7287	d__Bacteria;p__Planctomycetota;c__Planctomycetes;o__Gemmatales;f__Gemmataceae;g__UBA969;s__	Aquatic	Freshwater	Freshwater	-81.6053	31.4271
3300024496_2	3300024496	1924430	223	10630	2	1	2	37	92.99	0.99	88.04	MQ	OTU-9320	d__Bacteria;p__Deinococcota;c__Deinococci;o__Deinococcales;f__Thermaceae;g__Thermus;s__Thermus_thermophilus	Aquatic	Freshwater	Freshwater	-81.6053	31.4271
3300024503_2	3300024503	2131195	102	29294	4	0	2	47	99.24	1.27	92.89	MQ	OTU-9320	d__Bacteria;p__Deinococcota;c__Deinococci;o__Deinococcales;f__Thermaceae;g__Thermus;s__Thermus_thermophilus	Aquatic	Freshwater	Freshwater	-81.6053	31.4271
3300024503_1	3300024503	4405363	83	114528	1	1	1	46	96.59	1.7	88.09	HQ	OTU-7287	d__Bacteria;p__Planctomycetota;c__Planctomycetes;o__Gemmatales;f__Gemmataceae;g__UBA969;s__	Aquatic	Freshwater	Freshwater	-81.6053	31.4271
3300024503_7	3300024503	1017094	140	8675	0	0	0	30	66.64	0.85	62.39	MQ	OTU-16830	d__Bacteria;p__Proteobacteria;c__Gammaproteobacteria;o__Betaproteobacteriales;f__Methylophilaceae;g__Methylopumilus;s__	Aquatic	Freshwater	Freshwater	-81.6053	31.4271
3300027396_3	3300027396	2154139	93	37591	2	1	2	47	99.58	0.42	97.48	HQ	OTU-9320	d__Bacteria;p__Deinococcota;c__Deinococci;o__Deinococcales;f__Thermaceae;g__Thermus;s__Thermus_thermophilus	Aquatic	Freshwater	Freshwater	-81.6053	31.4271
3300027396_1	3300027396	4743497	184	41417	2	1	1	47	95.45	2.34	83.75	HQ	OTU-7287	d__Bacteria;p__Planctomycetota;c__Planctomycetes;o__Gemmatales;f__Gemmataceae;g__UBA969;s__	Aquatic	Freshwater	Freshwater	-81.6053	31.4271
3300024289_2	3300024289	2088409	150	21354	3	1	3	46	96.89	0.85	92.64	HQ	OTU-9320	d__Bacteria;p__Deinococcota;c__Deinococci;o__Deinococcales;f__Thermaceae;g__Thermus;s__Thermus_thermophilus	Aquatic	Freshwater	Freshwater	-81.6053	31.4271
3300024289_1	3300024289	4055204	54	192792	1	1	1	40	82.95	0	82.95	MQ	OTU-7287	d__Bacteria;p__Planctomycetota;c__Planctomycetes;o__Gemmatales;f__Gemmataceae;g__UBA969;s__	Aquatic	Freshwater	Freshwater	-81.6053	31.4271
3300024289_9	3300024289	1102766	124	11349	1	0	1	45	69.77	1.96	59.97	MQ	OTU-16830	d__Bacteria;p__Proteobacteria;c__Gammaproteobacteria;o__Betaproteobacteriales;f__Methylophilaceae;g__Methylopumilus;s__	Aquatic	Freshwater	Freshwater	-81.6053	31.4271
3300024306_3	3300024306	2120469	122	22555	3	1	1	48	98.73	0	98.73	HQ	OTU-9320	d__Bacteria;p__Deinococcota;c__Deinococci;o__Deinococcales;f__Thermaceae;g__Thermus;s__Thermus_thermophilus	Aquatic	Freshwater	Freshwater	-81.6053	31.4271
3300024306_10	3300024306	1056524	134	9005	0	0	0	34	62.69	1.32	56.09	MQ	OTU-16830	d__Bacteria;p__Proteobacteria;c__Gammaproteobacteria;o__Betaproteobacteriales;f__Methylophilaceae;g__Methylopumilus;s__	Aquatic	Freshwater	Freshwater	-81.6053	31.4271
3300024306_1	3300024306	4709027	80	122296	2	1	1	47	96.59	4.26	75.29	HQ	OTU-7287	d__Bacteria;p__Planctomycetota;c__Planctomycetes;o__Gemmatales;f__Gemmataceae;g__UBA969;s__	Aquatic	Freshwater	Freshwater	-81.6053	31.4271
3300029522_26	3300029522	906332	19	97196	1	0	1	6	56.38	0	56.38	MQ	OTU-16045	d__Bacteria;p__Firmicutes_A;c__Clostridia;o__Lachnospirales;f__Lachnospiraceae;g__Butyrivibrio_A;s__Butyrivibrio_A_crossotus	Human	Digestive_system	Human_fecal	121.468	31.2123
3300029522_22	3300029522	1401344	200	7988	0	0	0	29	66.16	2.08	55.76	MQ	OTU-6928	d__Bacteria;p__Bacteroidota;c__Bacteroidia;o__Bacteroidales;f__Rikenellaceae;g__Alistipes;s__Alistipes_putredinis	Human	Digestive_system	Human_fecal	121.468	31.2123
3300029522_28	3300029522	559382	23	32783	0	0	0	11	50	0	50	MQ	OTU-12398	d__Bacteria;p__Firmicutes_C;c__Negativicutes;o__Veillonellales;f__Dialisteraceae;g__Dialister;s__GCA_000435155.1	Human	Digestive_system	Human_fecal	121.468	31.2123
3300029522_13	3300029522	2360498	22	164663	1	0	2	42	99.33	0	99.33	MQ	OTU-10790	d__Bacteria;p__Firmicutes_A;c__Clostridia;o__Lachnospirales;f__Lachnospiraceae;g__Coprococcus;s__GCA_000433075.1	Human	Digestive_system	Human_fecal	121.468	31.2123
3300029522_12	3300029522	2415297	57	60229	0	0	0	48	86.91	0.49	84.46	MQ	OTU-8929	d__Bacteria;p__Bacteroidota;c__Bacteroidia;o__Bacteroidales;f__Bacteroidaceae;g__Prevotella;s__Prevotella_stercorea	Human	Digestive_system	Human_fecal	121.468	31.2123
3300029522_11	3300029522	2629768	71	72188	0	0	1	36	96.44	1.61	88.39	MQ	OTU-9044	d__Bacteria;p__Firmicutes_A;c__Clostridia;o__Lachnospirales;f__Lachnospiraceae;g__Agathobacter;s__	Human	Digestive_system	Human_fecal	121.468	31.2123
3300029522_17	3300029522	1808012	140	18756	1	3	1	34	87.02	1.7	78.52	MQ	OTU-12878	d__Bacteria;p__Firmicutes_C;c__Negativicutes;o__Acidaminococcales;f__Acidaminococcaceae;g__CAG-207;s__GCA_000436295.1	Human	Digestive_system	Human_fecal	121.468	31.2123
3300029522_15	3300029522	2070147	204	15515	0	0	2	27	73.4	3.64	55.2	MQ	OTU-4583	d__Bacteria;p__Firmicutes_A;c__Clostridia;o__Lachnospirales;f__Lachnospiraceae;g__Blautia_A;s__GCA_900066145.1	Human	Digestive_system	Human_fecal	121.468	31.2123
3300029522_14	3300029522	2322187	22	169422	0	0	1	40	92.27	0	92.27	MQ	OTU-6831	d__Bacteria;p__Firmicutes_A;c__Clostridia;o__Lachnospirales;f__Lachnospiraceae;g__Agathobacter;s__Agathobacter_rectalis	Human	Digestive_system	Human_fecal	121.468	31.2123
3300029522_18	3300029522	1643922	209	8835	1	0	0	18	54.49	0.67	51.14	MQ	OTU-1431	d__Bacteria;p__Firmicutes_A;c__Clostridia;o__Lachnospirales;f__Lachnospiraceae;g__Bacteroides_F;s__Bacteroides_F_pectinophilus	Human	Digestive_system	Human_fecal	121.468	31.2123
3300029522_7	3300029522	4812423	22	312894	0	6	0	70	99.37	0.04	99.17	MQ	OTU-15093	d__Bacteria;p__Proteobacteria;c__Gammaproteobacteria;o__Enterobacterales;f__Enterobacteriaceae;g__Enterobacter;s__Enterobacter_mori	Human	Digestive_system	Human_fecal	121.468	31.2123
3300029515_7	3300029515	2927213	73	54051	1	4	0	50	95.28	0.86	90.98	MQ	OTU-640	d__Bacteria;p__Bacteroidota;c__Bacteroidia;o__Bacteroidales;f__Bacteroidaceae;g__Prevotella;s__GCF_002265625.1	Human	Digestive_system	Human_fecal	121.468	31.2123
3300029515_18	3300029515	2010431	13	221675	1	3	1	46	97.32	0	97.32	HQ	OTU-9493	d__Bacteria;p__Firmicutes_A;c__Clostridia;o__Oscillospirales;f__DTU089;g__CAG-217;s__CAG-217_sp1	Human	Digestive_system	Human_fecal	121.468	31.2123
3300029515_15	3300029515	2178087	87	39285	1	3	2	45	89.24	0	89.24	MQ	OTU-9424	d__Bacteria;p__Firmicutes_A;c__Clostridia;o__Oscillospirales;f__Ruminococcaceae;g__Ruminococcus_C;s__GCA_000980705.1	Human	Digestive_system	Human_fecal	121.468	31.2123
3300029515_14	3300029515	2214770	33	125190	2	1	1	48	87.74	0	87.74	MQ	OTU-16220	d__Bacteria;p__Bacteroidota;c__Bacteroidia;o__Bacteroidales;f__Muribaculaceae;g__CAG-279;s__CAG-279_sp1	Human	Digestive_system	Human_fecal	121.468	31.2123
3300029515_11	3300029515	2493714	85	45970	2	0	1	42	92.41	0.63	89.26	MQ	OTU-9689	d__Bacteria;p__Firmicutes_A;c__Clostridia;o__Lachnospirales;f__Lachnospiraceae;g__Clostridium_Q;s__GCA_000434655.1	Human	Digestive_system	Human_fecal	121.468	31.2123
3300029515_13	3300029515	2252050	85	47134	0	3	1	48	99.37	0.63	96.22	MQ	OTU-1341	d__Bacteria;p__Firmicutes_C;c__Negativicutes;o__Veillonellales;f__Dialisteraceae;g__Dialister;s__Dialister_succinatiphilus	Human	Digestive_system	Human_fecal	121.468	31.2123
3300029515_12	3300029515	2459932	28	239231	1	0	1	36	97.99	0	97.99	MQ	OTU-14765	d__Bacteria;p__Firmicutes_A;c__Clostridia;o__Lachnospirales;f__Lachnospiraceae;g__Coprococcus;s__Coprococcus_sp1	Human	Digestive_system	Human_fecal	121.468	31.2123
3300029515_24	3300029515	1193528	9	182381	1	0	1	21	58.72	0	58.72	MQ	OTU-18020	d__Bacteria;p__Firmicutes_A;c__Clostridia;o__Oscillospirales;f__DTU089;g__CAG-180;s__GCA_000432435.1	Human	Digestive_system	Human_fecal	121.468	31.2123
3300029515_21	3300029515	1559216	141	13721	1	1	1	32	86.66	1.58	78.76	MQ	OTU-7191	d__Bacteria;p__Firmicutes;c__Bacilli;o__Erysipelotrichales;f__Erysipelotrichaceae;g__Holdemanella;s__UBA11486	Human	Digestive_system	Human_fecal	121.468	31.2123
3300029515_22	3300029515	1425550	181	9429	1	1	1	29	63.43	0.85	59.18	MQ	OTU-213	d__Bacteria;p__Cyanobacteriota;c__Vampirovibrionia;o__Gastranaerophilales;f__Gastranaerophilaceae;g__Zag1;s__Zag1_sp3	Human	Digestive_system	Human_fecal	121.468	31.2123
3300029515_8	3300029515	2787157	19	217254	1	0	3	42	98.66	0	98.66	MQ	OTU-7970	d__Bacteria;p__Firmicutes_A;c__Clostridia;o__Lachnospirales;f__Lachnospiraceae;g__CAG-127;s__CAG-127_sp2	Human	Digestive_system	Human_fecal	121.468	31.2123
3300029515_6	3300029515	3485797	231	23120	1	1	0	50	92.04	4.3	70.54	MQ	OTU-14459	d__Bacteria;p__Bacteroidota;c__Bacteroidia;o__Bacteroidales;f__Bacteroidaceae;g__Prevotella;s__Prevotella_copri	Human	Digestive_system	Human_fecal	121.468	31.2123
3300029519_19	3300029519	1826813	50	67108	0	0	1	31	76.61	0.78	72.71	MQ	OTU-14336	d__Bacteria;p__Firmicutes_A;c__Clostridia;o__Lachnospirales;f__Lachnospiraceae;g__Ruminococcus_B;s__Ruminococcus_B_torques	Human	Digestive_system	Human_fecal	121.468	31.2123
3300029519_18	3300029519	1847381	25	112326	0	0	0	38	70.47	1.34	63.77	MQ	OTU-6914	d__Bacteria;p__Firmicutes_A;c__Clostridia;o__Lachnospirales;f__Lachnospiraceae;g__Anaerostipes;s__Anaerostipes_hadrus	Human	Digestive_system	Human_fecal	121.468	31.2123
3300029519_10	3300029519	2502100	35	103992	2	0	4	50	92.75	0	92.75	MQ	OTU-6831	d__Bacteria;p__Firmicutes_A;c__Clostridia;o__Lachnospirales;f__Lachnospiraceae;g__Agathobacter;s__Agathobacter_rectalis	Human	Digestive_system	Human_fecal	121.468	31.2123
3300029519_13	3300029519	2130746	37	111196	1	0	0	29	76.85	0	76.85	MQ	OTU-8186	d__Bacteria;p__Firmicutes_A;c__Clostridia;o__CAG-41;f__;g__;s__	Human	Digestive_system	Human_fecal	121.468	31.2123
3300029519_12	3300029519	2237689	48	79821	2	0	1	44	99.52	1.44	92.32	MQ	OTU-6928	d__Bacteria;p__Bacteroidota;c__Bacteroidia;o__Bacteroidales;f__Rikenellaceae;g__Alistipes;s__Alistipes_putredinis	Human	Digestive_system	Human_fecal	121.468	31.2123
3300029519_15	3300029519	2068354	176	14848	1	2	1	36	87.93	0.68	84.53	MQ	OTU-7210	d__Bacteria;p__Firmicutes_A;c__Clostridia;o__Oscillospirales;f__Ruminococcaceae;g__Subdoligranulum;s__Subdoligranulum_formicilis	Human	Digestive_system	Human_fecal	121.468	31.2123
3300029519_14	3300029519	2073063	14	371302	1	4	1	51	94.09	0.68	90.69	HQ	OTU-3242	d__Bacteria;p__Actinobacteriota;c__Actinobacteria;o__Actinomycetales;f__Bifidobacteriaceae;g__Bifidobacterium;s__Bifidobacterium_pseudocatenulatum	Human	Digestive_system	Human_fecal	121.468	31.2123
3300029519_17	3300029519	1866825	69	44475	1	1	0	45	75.65	2.5	63.15	MQ	OTU-1712	d__Bacteria;p__Actinobacteriota;c__Coriobacteriia;o__Coriobacteriales;f__Coriobacteriaceae;g__Collinsella;s__Collinsella_tanakaei	Human	Digestive_system	Human_fecal	121.468	31.2123
3300029519_9	3300029519	2690372	37	126338	1	3	0	54	96.64	2.01	86.59	MQ	OTU-5831	d__Bacteria;p__Firmicutes_A;c__Clostridia;o__Oscillospirales;f__Butyricicoccaceae;g__Agathobaculum;s__Agathobaculum_sp1	Human	Digestive_system	Human_fecal	121.468	31.2123
3300029519_20	3300029519	1623114	7	426617	1	2	0	36	74.16	0	74.16	MQ	OTU-18020	d__Bacteria;p__Firmicutes_A;c__Clostridia;o__Oscillospirales;f__DTU089;g__CAG-180;s__GCA_000432435.1	Human	Digestive_system	Human_fecal	121.468	31.2123
3300029519_21	3300029519	1447223	170	11484	1	1	0	17	75.17	0.67	71.82	MQ	OTU-13676	d__Bacteria;p__Firmicutes_A;c__Clostridia;o__Oscillospirales;f__Oscillospiraceae;g__Ruminiclostridium_C;s__GCA_000435295.1	Human	Digestive_system	Human_fecal	121.468	31.2123
3300029519_23	3300029519	1220848	157	9518	0	1	1	27	58.75	0	58.75	MQ	OTU-6406	d__Bacteria;p__Firmicutes_A;c__Clostridia;o__Oscillospirales;f__Ruminococcaceae;g__Negativibacillus;s__GCA_000435195.1	Human	Digestive_system	Human_fecal	121.468	31.2123
3300029519_24	3300029519	1220703	6	234425	0	2	0	29	56.38	0	56.38	MQ	OTU-10265	d__Bacteria;p__Firmicutes_A;c__Clostridia;o__Oscillospirales;f__DTU089;g__Ruminococcus_E;s__Ruminococcus_E_bromii	Human	Digestive_system	Human_fecal	121.468	31.2123
3300013101_17	3300013101	4452507	252	25977	1	1	1	45	97.73	1.14	92.03	HQ	OTU-17811	d__Bacteria;p__Planctomycetota;c__;o__;f__;g__;s__	Aquatic	Marine	marine_sediment	-111.38	27.0151
3300013101_33	3300013101	1895913	333	5906	0	0	0	19	74.02	1.1	68.52	MQ	OTU-17177	d__Bacteria;p__Zixibacteria;c__MSB-5A5;o__Zixibacteria-1;f__Zixibacteria-1;g__;s__	Aquatic	Marine	marine_sediment	-111.38	27.0151
3300013101_29	3300013101	2392378	105	39259	0	0	0	37	84.97	1.79	76.02	MQ	OTU-8447	d__Bacteria;p__Bdellovibrionota;c__Bacteriovoracia;o__Bacteriovoracales;f__Bacteriovoracaceae;g__;s__	Aquatic	Marine	marine_sediment	-111.38	27.0151
3300013101_22	3300013101	3486042	390	14895	1	0	0	31	89.83	4.4	67.83	MQ	OTU-8450	d__Bacteria;p__UBP1;c__PRR-12;o__;f__;g__;s__	Aquatic	Marine	marine_sediment	-111.38	27.0151
3300013101_26	3300013101	2640727	286	11346	1	0	0	42	87.04	4.88	62.64	MQ	OTU-14870	d__Bacteria;p__Fermentibacterota;c__Fermentibacteria;o__Fermentibacterales;f__Fermentibacteraceae;g__MLS-C;s__	Aquatic	Marine	marine_sediment	-111.38	27.0151
3300013101_18	3300013101	3472878	490	8385	0	0	0	21	75.25	2.6	62.25	MQ	OTU-17818	d__Bacteria;p__Bacteroidota;c__Bacteroidia;o__Chitinophagales;f__Saprospiraceae;g__;s__	Aquatic	Marine	marine_sediment	-111.38	27.0151
3300014914_78	3300014914	560826	111	5481	0	1	0	27	57.87	0.4	55.87	MQ	OTU-6822	d__Archaea;p__Thermoplasmatota;c__E2;o__DHVEG-1;f__;g__;s__	Aquatic	Marine	marine_sediment	-111.38	27.0151
3300014914_102	3300014914	360184	29	16400	2	0	1	23	76.17	0.93	71.52	MQ	OTU-1580	d__Archaea;p__Crenarchaeota;c__Korarchaeia;o__Korarchaeales;f__;g__;s__	Aquatic	Marine	marine_sediment	-111.38	27.0151
3300014914_39	3300014914	1061562	154	7708	1	1	1	22	75.68	2.21	64.63	MQ	OTU-3207	d__Archaea;p__Crenarchaeota;c__Thermoprotei;o__;f__;g__;s__	Aquatic	Marine	marine_sediment	-111.38	27.0151
3300014914_31	3300014914	1401118	220	6970	1	0	1	26	80.01	0	80.01	MQ	OTU-17256	d__Archaea;p__Thermoplasmatota;c__;o__;f__;g__;s__	Aquatic	Marine	marine_sediment	-111.38	27.0151
3300014914_61	3300014914	664645	140	4866	0	0	0	9	56.88	0.47	54.53	MQ	OTU-15596	d__Archaea;p__Crenarchaeota;c__Bathyarchaeia;o__B26-1;f__B24-2;g__B24-2;s__GCA_002490245.1	Aquatic	Marine	marine_sediment	-111.38	27.0151
3300014914_15	3300014914	1765128	301	6152	1	0	3	21	61.53	0.69	58.08	MQ	OTU-11553	d__Archaea;p__Asgardarchaeota;c__Lokiarchaeia;o__;f__;g__;s__	Aquatic	Marine	marine_sediment	-111.38	27.0151
3300014914_19	3300014914	2101973	307	7592	1	1	1	34	79.86	3.7	61.36	MQ	OTU-8296	d__Bacteria;p__Latescibacterota;c__Latescibacteria;o__;f__;g__;s__	Aquatic	Marine	marine_sediment	-111.38	27.0151
3300014914_56	3300014914	876629	79	14669	1	1	1	44	90.26	1.61	82.21	HQ	OTU-6197	d__Bacteria;p__Omnitrophota;c__4484-213;o__4484-213;f__4484-213;g__;s__	Aquatic	Marine	marine_sediment	-111.38	27.0151
3300014914_21	3300014914	1872569	302	6772	0	1	0	32	77.96	2.77	64.11	MQ	OTU-13398	d__Bacteria;p__Proteobacteria;c__Gammaproteobacteria;o__Nitrosococcales;f__Methylophagaceae;g__GCA-002733105;s__	Aquatic	Marine	marine_sediment	-111.38	27.0151
3300014914_37	3300014914	1211228	214	5991	0	0	0	22	64.35	2.2	53.35	MQ	OTU-16976	d__Archaea;p__Halobacterota;c__Archaeoglobi;o__Archaeoglobales;f__Archaeoglobaceae;g__Archaeoglobus_C;s__	Aquatic	Marine	marine_sediment	-111.38	27.0151
3300014914_49	3300014914	806186	138	6520	0	0	0	25	79.93	4.84	55.73	MQ	OTU-14935	d__Archaea;p__Crenarchaeota;c__Bathyarchaeia;o__B25;f__B25;g__B25;s__	Aquatic	Marine	marine_sediment	-111.38	27.0151
3300014914_45	3300014914	966530	87	15731	1	1	2	25	68.22	2.8	54.22	MQ	OTU-6350	d__Archaea;p__Crenarchaeota;c__Korarchaeia;o__;f__;g__;s__	Aquatic	Marine	marine_sediment	-111.38	27.0151
3300014914_46	3300014914	982000	193	5330	0	0	0	13	57.22	1.07	51.87	MQ	OTU-17138	d__Bacteria;p__Thermosulfidibacterota;c__Thermosulfidibacteria;o__Thermosulfidibacterales;f__;g__;s__	Aquatic	Marine	marine_sediment	-111.38	27.0151
3300014914_22	3300014914	1798143	288	6910	0	0	0	32	67.48	1.1	61.98	MQ	OTU-211	d__Bacteria;p__KSB1;c__UBA2214;o__JdFR-76;f__4484-219;g__4484-219;s__GCA_002085035.1	Aquatic	Marine	marine_sediment	-111.38	27.0151
3300014914_20	3300014914	1831109	158	15901	0	1	0	30	82.11	0.74	78.41	MQ	OTU-14223	d__Archaea;p__Crenarchaeota;c__Thermoprotei;o__Thermofilales;f__;g__;s__	Aquatic	Marine	marine_sediment	-111.38	27.0151
3300014914_24	3300014914	1599022	193	9614	1	1	0	35	86.81	2.75	73.06	MQ	OTU-865	d__Bacteria;p__RBG-13-66-14;c__RBG-13-66-14;o__;f__;g__;s__	Aquatic	Marine	marine_sediment	-111.38	27.0151
3300014914_29	3300014914	1344529	226	6152	0	0	0	28	85.09	0	85.09	MQ	OTU-3818	d__Bacteria;p__Thermotogota;c__Thermotogae;o__Thermotogales;f__Thermotogaceae;g__4484-232;s__GCA_002084985.1	Aquatic	Marine	marine_sediment	-111.38	27.0151
3300014914_28	3300014914	1493685	204	8496	0	1	0	34	82.14	0.65	78.89	MQ	OTU-14231	d__Archaea;p__Halobacterota;c__Methanosarcinia;o__Syntrophoarchaeales;f__ANME-1ex4572;g__;s__	Aquatic	Marine	marine_sediment	-111.38	27.0151
3300014913_55	3300014913	735902	139	5200	0	1	1	22	64.71	1.46	57.41	MQ	OTU-3107	d__Archaea;p__Crenarchaeota;c__Nitrososphaeria;o__Caldiarchaeales;f__JGI-0000106-J15;g__;s__	Aquatic	Marine	marine_sediment	-111.38	27.0151
3300014913_10	3300014913	3114510	430	8710	0	1	1	35	78.96	2.85	64.71	MQ	OTU-8937	d__Bacteria;p__Zixibacteria;c__MSB-5A5;o__Zixibacteria-1;f__;g__;s__	Aquatic	Marine	marine_sediment	-111.38	27.0151
3300014913_17	3300014913	2183166	406	5408	1	2	2	31	68.34	3.41	51.29	MQ	OTU-17796	d__Bacteria;p__Planctomycetota;c__Phycisphaerae;o__SG8-4;f__SG8-4;g__4572-13;s__	Aquatic	Marine	marine_sediment	-111.38	27.0151
3300014913_33	3300014913	1336178	204	7329	0	2	0	37	74.55	1.49	67.1	MQ	OTU-8326	d__Archaea;p__Euryarchaeota;c__Thermococci;o__Thermococcales;f__Thermococcaceae;g__Palaeococcus;s__	Aquatic	Marine	marine_sediment	-111.38	27.0151
3300014913_9	3300014913	4129140	384	15398	0	1	1	39	88.85	3.09	73.4	MQ	OTU-9399	d__Bacteria;p__Proteobacteria;c__Gammaproteobacteria;o__Beggiatoales;f__Beggiatoaceae;g__;s__	Aquatic	Marine	marine_sediment	-111.38	27.0151
3300014913_40	3300014913	1101453	184	5898	0	0	1	18	77.1	1.64	68.9	MQ	OTU-7295	d__Archaea;p__;c__;o__;f__;g__;s__	Aquatic	Marine	marine_sediment	-111.38	27.0151
3300014913_41	3300014913	1101882	209	5407	1	0	0	24	65.17	1.02	60.07	MQ	OTU-17138	d__Bacteria;p__Thermosulfidibacterota;c__Thermosulfidibacteria;o__;f__;g__;s__	Aquatic	Marine	marine_sediment	-111.38	27.0151
3300014913_46	3300014913	987311	199	5096	1	0	0	32	59.43	1.63	51.28	MQ	OTU-12614	d__Archaea;p__Halobacterota;c__Methanosarcinia;o__Methanosarcinales;f__ANME-2c;g__;s__	Aquatic	Marine	marine_sediment	-111.38	27.0151
3300014913_69	3300014913	620711	125	5133	0	1	0	24	55.49	0	55.49	MQ	OTU-5402	d__Archaea;p__JdFR-18;c__JdFR-18;o__JdFR-18;f__;g__;s__	Aquatic	Marine	marine_sediment	-111.38	27.0151
3300014913_51	3300014913	842611	137	6777	1	1	0	18	63.73	0.23	62.58	MQ	OTU-18009	d__Archaea;p__Crenarchaeota;c__Bathyarchaeia;o__ex4484-135;f__ex4484-135;g__;s__	Aquatic	Marine	marine_sediment	-111.38	27.0151
3300014913_50	3300014913	784536	150	5268	1	1	0	6	63.24	1.87	53.89	MQ	OTU-15596	d__Archaea;p__Crenarchaeota;c__Bathyarchaeia;o__B26-1;f__B24-2;g__B24-2;s__GCA_002490245.1	Aquatic	Marine	marine_sediment	-111.38	27.0151
3300014913_25	3300014913	1638498	180	11570	0	0	0	37	88.28	2.01	78.23	MQ	OTU-865	d__Bacteria;p__RBG-13-66-14;c__RBG-13-66-14;o__;f__;g__;s__	Aquatic	Marine	marine_sediment	-111.38	27.0151
3300014913_23	3300014913	1676202	221	8521	1	0	0	31	84.8	3.02	69.7	MQ	OTU-17256	d__Archaea;p__Thermoplasmatota;c__;o__;f__;g__;s__	Aquatic	Marine	marine_sediment	-111.38	27.0151
3300014913_20	3300014913	1867438	312	6200	1	1	1	24	72.02	0	72.02	MQ	OTU-17675	d__Bacteria;p__Chloroflexota;c__Anaerolineae;o__;f__;g__;s__	Aquatic	Marine	marine_sediment	-111.38	27.0151
3300014913_21	3300014913	1572587	116	21571	1	0	1	18	68.85	3.74	50.15	MQ	OTU-17676	d__Archaea;p__Crenarchaeota;c__Korarchaeia;o__Korarchaeales;f__;g__;s__	Aquatic	Marine	marine_sediment	-111.38	27.0151
3300013099_32	3300013099	1454661	45	49597	0	0	0	31	98.64	0.41	96.59	MQ	OTU-6789	d__Bacteria;p__Campylobacterota;c__Campylobacteria;o__Campylobacterales;f__Arcobacteraceae;g__;s__	Aquatic	Marine	marine_sediment	-111.38	27.0151
3300013099_28	3300013099	1992102	299	7389	1	0	0	16	66.46	3.17	50.61	MQ	OTU-7852	d__Bacteria;p__Proteobacteria;c__Gammaproteobacteria;o__UBA4486;f__UBA4486;g__;s__	Aquatic	Marine	marine_sediment	-111.38	27.0151
3300013099_26	3300013099	2045743	91	31213	1	0	0	32	94.26	0.61	91.21	MQ	OTU-16165	d__Bacteria;p__Proteobacteria;c__Gammaproteobacteria;o__;f__;g__;s__	Aquatic	Marine	marine_sediment	-111.38	27.0151
3300013099_48	3300013099	663931	133	4908	0	0	0	14	57.38	0.84	53.18	MQ	OTU-9809	d__Archaea;p__Thermoplasmatota;c__E2;o__DHVEG-1;f__JdFR-43;g__;s__	Aquatic	Marine	marine_sediment	-111.38	27.0151
3300013099_42	3300013099	872402	167	5613	0	1	0	26	64.91	0	64.91	MQ	OTU-14186	d__Archaea;p__Thermoplasmatota;c__;o__;f__;g__;s__	Aquatic	Marine	marine_sediment	-111.38	27.0151
3300013099_40	3300013099	943589	177	5686	0	0	0	32	66.95	1.96	57.15	MQ	OTU-13416	d__Archaea;p__Halobacterota;c__Methanosarcinia;o__Syntrophoarchaeales;f__ANME-1ex4572;g__;s__	Aquatic	Marine	marine_sediment	-111.38	27.0151
3300025196_1	3300025196	3246760	389	9735	0	1	0	52	87.45	2.68	74.05	MQ	OTU-12673	d__Bacteria;p__Proteobacteria;c__Gammaproteobacteria;o__Pseudomonadales;f__Moraxellaceae;g__Acinetobacter;s__Acinetobacter_johnsonii	Aquatic	Marine	Deep_ocean	-36.95	-22.97
3300025196_2	3300025196	2798697	67	65919	1	1	0	39	91.76	0.27	90.41	MQ	OTU-11121	d__Bacteria;p__Proteobacteria;c__Gammaproteobacteria;o__Pseudomonadales;f__Moraxellaceae;g__Psychrobacter;s__Psychrobacter_piscatorii	Aquatic	Marine	Deep_ocean	-36.95	-22.97
3300000354_5	3300000354	2399892	188	16555	1	0	0	32	87.71	2.66	74.41	MQ	OTU-17564	d__Bacteria;p__Proteobacteria;c__Gammaproteobacteria;o__Xanthomonadales;f__Wenzhouxiangellaceae;g__GCA-2722315;s__	Aquatic	Non-marine_Saline_and_Alkaline	Hypersaline_mat	-121.744	36.8219
3300000354_4	3300000354	2820723	508	5930	1	0	0	37	68.67	2.65	55.42	MQ	OTU-17565	d__Bacteria;p__Proteobacteria;c__Gammaproteobacteria;o__Chromatiales;f__Chromatiaceae;g__Thioflavicoccus;s__	Aquatic	Non-marine_Saline_and_Alkaline	Hypersaline_mat	-121.744	36.8219
3300000354_2	3300000354	5330415	806	7360	0	0	0	36	63.32	1	58.32	MQ	OTU-3956	d__Bacteria;p__Cyanobacteriota;c__Cyanobacteriia;o__Cyanobacteriales;f__Coleofasciculaceae;g__Coleofasciculus;s__	Aquatic	Non-marine_Saline_and_Alkaline	Hypersaline_mat	-121.744	36.8219
3300000354_1	3300000354	6459473	703	12113	1	2	2	48	89.8	3.94	70.1	MQ	OTU-8344	d__Bacteria;p__Cyanobacteriota;c__Cyanobacteriia;o__Cyanobacteriales;f__Phormidiaceae;g__Lyngbya;s__Lyngbya_aestuarii	Aquatic	Non-marine_Saline_and_Alkaline	Hypersaline_mat	-121.744	36.8219
3300026907_5	3300026907	3907540	57	102038	0	1	0	41	80.98	0	80.98	MQ	OTU-3620	d__Bacteria;p__Proteobacteria;c__Gammaproteobacteria;o__Betaproteobacteriales;f__Rhodocyclaceae;g__Azoarcus_B;s__	Lab_synthesis	Unclassified	Synthetic_lake_water	-83.0145	40
3300026907_7	3300026907	3290337	35	172825	0	0	0	46	99.35	1.14	93.65	MQ	OTU-17858	d__Bacteria;p__Proteobacteria;c__Alphaproteobacteria;o__Caulobacterales;f__Caulobacteraceae;g__Brevundimonas;s__Brevundimonas_diminuta	Lab_synthesis	Unclassified	Synthetic_lake_water	-83.0145	40
3300026907_6	3300026907	3717575	12	507757	0	4	0	33	71.26	0.5	68.76	MQ	OTU-3622	d__Bacteria;p__Proteobacteria;c__Gammaproteobacteria;o__Pseudomonadales;f__Pseudomonadaceae;g__Pseudomonas_E;s__Pseudomonas_E_gessardii	Lab_synthesis	Unclassified	Synthetic_lake_water	-83.0145	40
3300026907_3	3300026907	4398738	48	216337	0	3	0	45	97.4	3.21	81.35	MQ	OTU-1759	d__Bacteria;p__Proteobacteria;c__Gammaproteobacteria;o__Pseudomonadales;f__Pseudomonadaceae;g__Pseudomonas_A;s__Pseudomonas_A_stutzeri	Lab_synthesis	Unclassified	Synthetic_lake_water	-83.0145	40
3300026907_2	3300026907	7224005	123	110497	0	4	0	56	99.3	0	99.3	MQ	OTU-3624	d__Bacteria;p__Proteobacteria;c__Gammaproteobacteria;o__Betaproteobacteriales;f__Burkholderiaceae;g__Achromobacter;s__	Lab_synthesis	Unclassified	Synthetic_lake_water	-83.0145	40
3300000854_1	3300000854	3544077	652	5544	1	1	1	26	64.75	0.89	60.3	MQ	OTU-650	d__Bacteria;p__Desulfobacterota;c__Desulfomonilia;o__Desulfomonilales;f__Desulfomonilaceae;g__;s__	Aquatic	Marine	Wetland	-121.649	38.1073
3300000094_2	3300000094	2159242	397	5492	0	0	0	26	68.81	1.95	59.06	MQ	OTU-7577	d__Bacteria;p__Proteobacteria;c__Gammaproteobacteria;o__Methylococcales;f__Methylomonadaceae;g__UBA4132;s__GCA_002380945.1	Aquatic	Marine	Wetland	-121.648	38.1071
3300000030_4	3300000030	2355467	132	27361	2	2	2	48	92.86	1.1	87.36	HQ	OTU-16432	d__Bacteria;p__Fermentibacterota;c__Fermentibacteria;o__Fermentibacterales;f__Fermentibacteraceae;g__UBA5938;s__UBA5938_sp1	Aquatic	Marine	Wetland	-121.649	38.1073
3300008743_24	3300008743	1495083	112	18060	0	1	0	23	61.76	2.02	51.66	MQ	OTU-11893	d__Bacteria;p__Firmicutes_C;c__Negativicutes;o__Selenomonadales;f__Selenomonadaceae;g__Centipeda;s__Centipeda_noxia	Human	Digestive_system	Human	-77.1012	39.0043
3300008743_25	3300008743	1386205	209	7372	0	0	0	7	79.53	1.49	72.08	MQ	OTU-2260	d__Bacteria;p__Firmicutes_C;c__Negativicutes;o__Veillonellales;f__Veillonellaceae;g__Veillonella;s__Veillonella_parvula	Human	Digestive_system	Human	-77.1012	39.0043
3300008743_22	3300008743	1584982	243	7185	0	1	1	26	66.13	1.75	57.38	MQ	OTU-341	d__Bacteria;p__Proteobacteria;c__Gammaproteobacteria;o__Betaproteobacteriales;f__Neisseriaceae;g__Kingella_B;s__GCF_000160435.1	Human	Digestive_system	Human	-77.1012	39.0043
3300008743_23	3300008743	1525885	32	63080	1	0	0	32	52.22	0	52.22	MQ	OTU-2130	d__Bacteria;p__Bacteroidota;c__Bacteroidia;o__Flavobacteriales;f__Flavobacteriaceae;g__Capnocytophaga;s__Capnocytophaga_gingivalis	Human	Digestive_system	Human	-77.1012	39.0043
3300008743_7	3300008743	2315353	301	9222	1	1	1	40	85.92	1.74	77.22	MQ	OTU-16279	d__Bacteria;p__Actinobacteriota;c__Coriobacteriia;o__Coriobacteriales;f__Atopobiaceae;g__Olsenella;s__GCF_001189515.2	Human	Digestive_system	Human	-77.1012	39.0043
3300008743_6	3300008743	2504995	162	24237	0	0	0	33	92.91	4.76	69.11	MQ	OTU-16280	d__Bacteria;p__Bacteroidota;c__Bacteroidia;o__Flavobacteriales;f__Flavobacteriaceae;g__Capnocytophaga;s__Capnocytophaga_granulosa	Human	Digestive_system	Human	-77.1012	39.0043
3300008743_5	3300008743	2885873	27	153868	2	5	1	50	99.89	0.88	95.49	HQ	OTU-6459	d__Bacteria;p__Actinobacteriota;c__Actinobacteria;o__Corynebacteriales;f__Corynebacteriaceae;g__Corynebacterium;s__Corynebacterium_matruchotii	Human	Digestive_system	Human	-77.1012	39.0043
3300008743_4	3300008743	2937363	218	18089	0	0	0	44	89.05	3.24	72.85	MQ	OTU-12318	d__Bacteria;p__Proteobacteria;c__Gammaproteobacteria;o__Betaproteobacteriales;f__Burkholderiaceae;g__Lautropia;s__Lautropia_mirabilis	Human	Digestive_system	Human	-77.1012	39.0043
3300008743_8	3300008743	2382384	75	56983	2	1	1	51	97.03	4.51	74.48	HQ	OTU-11894	d__Bacteria;p__Proteobacteria;c__Gammaproteobacteria;o__Betaproteobacteriales;f__Neisseriaceae;g__Neisseria_D;s__Neisseria_D_elongata_A	Human	Digestive_system	Human	-77.1012	39.0043
3300008743_13	3300008743	2091613	113	25779	1	1	1	33	91.23	4.69	67.78	HQ	OTU-15472	d__Bacteria;p__Campylobacterota;c__Campylobacteria;o__Campylobacterales;f__Campylobacteraceae;g__Campylobacter_B;s__	Human	Digestive_system	Human	-77.1012	39.0043
3300008743_12	3300008743	2098273	130	23630	1	1	0	41	89.26	2.99	74.31	MQ	OTU-15176	d__Bacteria;p__Bacteroidota;c__Bacteroidia;o__Bacteroidales;f__Porphyromonadaceae;g__Porphyromonas;s__	Human	Digestive_system	Human	-77.1012	39.0043
3300008743_17	3300008743	1945575	207	11320	0	1	0	26	71.09	0	71.09	MQ	OTU-1950	d__Bacteria;p__Spirochaetota;c__Spirochaetia;o__Treponematales;f__Treponemataceae;g__Treponema_D;s__	Human	Digestive_system	Human	-77.1012	39.0043
3300008743_18	3300008743	1839241	53	49919	1	1	1	30	95.34	2.15	84.59	HQ	OTU-17487	d__Bacteria;p__Bacteroidota;c__Bacteroidia;o__Flavobacteriales;f__Weeksellaceae;g__;s__	Human	Digestive_system	Human	-77.1012	39.0043
3300008743_33	3300008743	952919	40	35188	1	1	2	37	80.9	1.12	75.3	MQ	OTU-5276	d__Bacteria;p__Patescibacteria;c__Gracilibacteria;o__BD1-5;f__UBA6164;g__GCA-2747975;s__	Human	Digestive_system	Human	-77.1012	39.0043
3300008743_39	3300008743	851324	18	78703	0	1	1	38	61.97	2.05	51.72	MQ	OTU-13828	d__Bacteria;p__Patescibacteria;c__Saccharimonadia;o__Saccharimonadales;f__Saccharimonadaceae;g__TM7x;s__	Human	Digestive_system	Human	-77.1012	39.0043
3300008743_16	3300008743	2027339	206	12303	0	4	0	34	88.54	4.7	65.04	MQ	OTU-11208	d__Bacteria;p__Proteobacteria;c__Gammaproteobacteria;o__Enterobacterales;f__Pasteurellaceae;g__Haemophilus_D;s__Haemophilus_D_parainfluenzae	Human	Digestive_system	Human	-77.1012	39.0043
3300008743_14	3300008743	2071964	64	47138	2	1	2	40	99.43	2.15	88.68	HQ	OTU-15292	d__Bacteria;p__Bacteroidota;c__Bacteroidia;o__Bacteroidales;f__Paludibacteraceae;g__F0058;s__GCF_000163695.1	Human	Digestive_system	Human	-77.1012	39.0043
3300008743_19	3300008743	1772194	161	14893	3	1	0	20	82.12	2.36	70.32	MQ	OTU-4644	d__Bacteria;p__Fusobacteriota;c__Fusobacteriia;o__Fusobacteriales;f__Fusobacteriaceae;g__Fusobacterium;s__	Human	Digestive_system	Human	-77.1012	39.0043
3300008155_47	3300008155	798937	4	218608	1	1	1	45	64.96	0	64.96	MQ	OTU-14612	d__Bacteria;p__Patescibacteria;c__Saccharimonadia;o__Saccharimonadales;f__Saccharimonadaceae;g__TM7x;s__	Human	Digestive_system	Human	-77.1012	39.0043
3300008155_39	3300008155	962026	6	193380	0	0	0	39	68.38	0	68.38	MQ	OTU-5276	d__Bacteria;p__Patescibacteria;c__Gracilibacteria;o__BD1-5;f__UBA6164;g__GCA-2747975;s__	Human	Digestive_system	Human	-77.1012	39.0043
3300008155_34	3300008155	1209428	138	10515	1	1	0	8	67.39	0.82	63.29	MQ	OTU-12121	d__Bacteria;p__Firmicutes;c__Bacilli;o__Lactobacillales;f__Aerococcaceae;g__Abiotrophia;s__	Human	Digestive_system	Human	-77.1012	39.0043
3300008155_37	3300008155	1046482	4	258757	1	1	1	36	71.75	1.12	66.15	MQ	OTU-10945	d__Bacteria;p__Patescibacteria;c__Gracilibacteria;o__Absconditabacterales;f__X112;g__;s__	Human	Digestive_system	Human	-77.1012	39.0043
3300008155_8	3300008155	2601546	82	62281	1	2	1	33	96.67	4.33	75.02	HQ	OTU-11978	d__Bacteria;p__Bacteroidota;c__Bacteroidia;o__Flavobacteriales;f__Flavobacteriaceae;g__Capnocytophaga;s__Capnocytophaga_leadbetteri	Human	Digestive_system	Human	-77.1012	39.0043
3300008155_28	3300008155	1535020	93	27022	0	0	1	25	56.21	0	56.21	MQ	OTU-15176	d__Bacteria;p__Bacteroidota;c__Bacteroidia;o__Bacteroidales;f__Porphyromonadaceae;g__Porphyromonas;s__	Human	Digestive_system	Human	-77.1012	39.0043
3300008155_20	3300008155	1865037	250	8237	0	0	0	31	70.69	1.72	62.09	MQ	OTU-2173	d__Bacteria;p__Proteobacteria;c__Gammaproteobacteria;o__Cardiobacteriales;f__Cardiobacteriaceae;g__Cardiobacterium;s__Cardiobacterium_hominis	Human	Digestive_system	Human	-77.1012	39.0043
3300008155_11	3300008155	2181591	149	21328	2	1	1	23	90.05	1.49	82.6	MQ	OTU-10329	d__Bacteria;p__Bacteroidota;c__Bacteroidia;o__Flavobacteriales;f__Flavobacteriaceae;g__Capnocytophaga;s__Capnocytophaga_ochracea	Human	Digestive_system	Human	-77.1012	39.0043
3300008155_16	3300008155	2018688	87	37410	1	1	0	33	99.09	3.84	79.89	MQ	OTU-7155	d__Bacteria;p__Firmicutes;c__Bacilli;o__Lactobacillales;f__Aerococcaceae;g__Granulicatella;s__	Human	Digestive_system	Human	-77.1012	39.0043
3300008155_17	3300008155	2006083	93	33979	0	2	1	25	72.83	0.63	69.68	MQ	OTU-7073	d__Bacteria;p__Bacteroidota;c__Bacteroidia;o__Flavobacteriales;f__Flavobacteriaceae;g__Capnocytophaga;s__	Human	Digestive_system	Human	-77.1012	39.0043
3300008155_19	3300008155	1902308	21	195975	1	0	0	32	100	0	100	MQ	OTU-7159	d__Bacteria;p__Bacteroidota;c__Bacteroidia;o__Flavobacteriales;f__Weeksellaceae;g__;s__	Human	Digestive_system	Human	-77.1012	39.0043
3300008155_53	3300008155	625015	2	336963	0	0	0	36	63.74	0	63.74	MQ	OTU-4383	d__Bacteria;p__Patescibacteria;c__Saccharimonadia;o__Saccharimonadales;f__Saccharimonadaceae;g__;s__	Human	Digestive_system	Human	-77.1012	39.0043
3300008155_15	3300008155	2036988	45	70179	0	3	1	38	95.1	0.79	91.15	MQ	OTU-14026	d__Bacteria;p__Bacteroidota;c__Bacteroidia;o__Bacteroidales;f__Porphyromonadaceae;g__Porphyromonas;s__GCF_000467855.2	Human	Digestive_system	Human	-77.1012	39.0043
3300008155_18	3300008155	1955558	53	69026	2	4	3	34	88.45	0.88	84.05	MQ	OTU-11208	d__Bacteria;p__Proteobacteria;c__Gammaproteobacteria;o__Enterobacterales;f__Pasteurellaceae;g__Haemophilus_D;s__Haemophilus_D_parainfluenzae	Human	Digestive_system	Human	-77.1012	39.0043
3300008155_24	3300008155	1798302	73	33364	0	0	0	29	79.15	0.48	76.75	MQ	OTU-2130	d__Bacteria;p__Bacteroidota;c__Bacteroidia;o__Flavobacteriales;f__Flavobacteriaceae;g__Capnocytophaga;s__Capnocytophaga_gingivalis	Human	Digestive_system	Human	-77.1012	39.0043
3300008155_21	3300008155	1870823	22	105746	0	1	1	25	84.63	0	84.63	MQ	OTU-6693	d__Bacteria;p__Firmicutes;c__Bacilli;o__Lactobacillales;f__Streptococcaceae;g__Streptococcus;s__	Human	Digestive_system	Human	-77.1012	39.0043
3300008155_27	3300008155	1615637	180	10792	0	0	0	21	81.45	3.1	65.95	MQ	OTU-2221	d__Bacteria;p__Campylobacterota;c__Campylobacteria;o__Campylobacterales;f__Campylobacteraceae;g__Campylobacter_A;s__	Human	Digestive_system	Human	-77.1012	39.0043
3300008155_22	3300008155	1852652	80	36721	0	0	1	31	91.88	0.6	88.88	MQ	OTU-2260	d__Bacteria;p__Firmicutes_C;c__Negativicutes;o__Veillonellales;f__Veillonellaceae;g__Veillonella;s__Veillonella_parvula	Human	Digestive_system	Human	-77.1012	39.0043
3300008155_30	3300008155	1392015	109	19901	1	1	1	24	55.37	0.88	50.97	MQ	OTU-340	d__Bacteria;p__Bacteroidota;c__Bacteroidia;o__Bacteroidales;f__Porphyromonadaceae;g__Porphyromonas;s__Porphyromonas_sp1	Human	Digestive_system	Human	-77.1012	39.0043
3300008155_42	3300008155	895160	34	39612	0	0	0	19	72.47	1.12	66.87	MQ	OTU-16994	d__Bacteria;p__Patescibacteria;c__Gracilibacteria;o__Absconditabacterales;f__X112;g__;s__	Human	Digestive_system	Human	-77.1012	39.0043
3300008155_9	3300008155	2241654	285	8795	0	0	0	37	76.21	1.8	67.21	MQ	OTU-9640	d__Bacteria;p__Actinobacteriota;c__Actinobacteria;o__Corynebacteriales;f__Corynebacteriaceae;g__Corynebacterium;s__Corynebacterium_durum	Human	Digestive_system	Human	-77.1012	39.0043
3300008155_4	3300008155	3107302	50	103826	1	1	1	45	98.79	0.55	96.04	HQ	OTU-5957	d__Bacteria;p__Actinobacteriota;c__Actinobacteria;o__Corynebacteriales;f__Corynebacteriaceae;g__Corynebacterium;s__	Human	Digestive_system	Human	-77.1012	39.0043
3300008155_7	3300008155	2653889	38	99090	0	2	0	38	80.64	0.62	77.54	MQ	OTU-12318	d__Bacteria;p__Proteobacteria;c__Gammaproteobacteria;o__Betaproteobacteriales;f__Burkholderiaceae;g__Lautropia;s__Lautropia_mirabilis	Human	Digestive_system	Human	-77.1012	39.0043
3300008734_4	3300008734	2577603	87	61318	1	3	1	28	97.75	3.37	80.9	MQ	OTU-10685	d__Bacteria;p__Fusobacteriota;c__Fusobacteriia;o__Fusobacteriales;f__Leptotrichiaceae;g__Leptotrichia_A;s__GCF_000469505.1	Human	Digestive_system	Human	-77.1012	39.0043
3300008734_6	3300008734	3283149	47	111476	1	2	0	44	99.66	0	99.66	MQ	OTU-11680	d__Bacteria;p__Bacteroidota;c__Bacteroidia;o__Bacteroidales;f__Bacteroidaceae;g__Prevotella;s__Prevotella_shahii	Human	Digestive_system	Human	-77.1012	39.0043
3300008734_8	3300008734	2709173	89	53282	1	0	2	37	97.45	1.27	91.1	MQ	OTU-128	d__Bacteria;p__Firmicutes_A;c__Clostridia;o__Lachnospirales;f__Lachnospiraceae;g__Lachnoanaerobaculum;s__Lachnoanaerobaculum_saburreum_A	Human	Digestive_system	Human	-77.1012	39.0043
3300008734_37	3300008734	1392381	182	9226	0	1	1	29	73.88	1.18	67.98	MQ	OTU-15485	d__Bacteria;p__Actinobacteriota;c__Actinobacteria;o__Actinomycetales;f__Actinomycetaceae;g__Actinomyces_B;s__GCF_000758755.1	Human	Digestive_system	Human	-77.1012	39.0043
3300008734_35	3300008734	1432957	104	20666	1	1	1	44	90.32	2.62	77.22	HQ	OTU-15345	d__Bacteria;p__Actinobacteriota;c__Coriobacteriia;o__Coriobacteriales;f__Atopobiaceae;g__Atopobium_B;s__GCF_000564995.1	Human	Digestive_system	Human	-77.1012	39.0043
3300008734_34	3300008734	1643793	18	196146	0	1	1	36	96.45	0.71	92.9	MQ	OTU-2031	d__Bacteria;p__Firmicutes_A;c__Clostridia;o__Peptostreptococcales;f__Anaerovoracaceae;g__Eubacterium_B;s__Eubacterium_B_sulci	Human	Digestive_system	Human	-77.1012	39.0043
3300008734_33	3300008734	1673388	53	40710	0	0	0	31	76.35	0.24	75.15	MQ	OTU-10528	d__Bacteria;p__Bacteroidota;c__Bacteroidia;o__Bacteroidales;f__Bacteroidaceae_A;g__Bacteroides_D;s__	Human	Digestive_system	Human	-77.1012	39.0043
3300008734_32	3300008734	1688708	41	62624	1	1	1	45	100	0.9	95.5	HQ	OTU-2030	d__Bacteria;p__Firmicutes_C;c__Negativicutes;o__Veillonellales;f__Megasphaeraceae;g__Anaeroglobus;s__Anaeroglobus_micronuciformis	Human	Digestive_system	Human	-77.1012	39.0043
3300008734_31	3300008734	1776815	182	13108	0	0	0	33	70.81	0.75	67.06	MQ	OTU-12046	d__Bacteria;p__Firmicutes_C;c__Negativicutes;o__Selenomonadales;f__Selenomonadaceae;g__Centipeda;s__	Human	Digestive_system	Human	-77.1012	39.0043
3300008734_39	3300008734	1354347	69	26153	0	0	0	25	71.02	2.27	59.67	MQ	OTU-6424	d__Bacteria;p__Fusobacteriota;c__Fusobacteriia;o__Fusobacteriales;f__Leptotrichiaceae;g__Leptotrichia;s__	Human	Digestive_system	Human	-77.1012	39.0043
3300008734_38	3300008734	1367290	204	7179	1	0	0	22	64.2	1.62	56.1	MQ	OTU-14990	d__Bacteria;p__Campylobacterota;c__Campylobacteria;o__Campylobacterales;f__Campylobacteraceae;g__Campylobacter_A;s__Campylobacter_A_showae_A	Human	Digestive_system	Human	-77.1012	39.0043
3300008734_25	3300008734	1921483	165	15807	1	2	1	25	85.39	2.36	73.59	MQ	OTU-17343	d__Bacteria;p__Fusobacteriota;c__Fusobacteriia;o__Fusobacteriales;f__Fusobacteriaceae;g__Fusobacterium;s__Fusobacterium_periodonticum	Human	Digestive_system	Human	-77.1012	39.0043
3300008734_19	3300008734	2110112	47	76784	2	0	1	23	73.25	1.27	66.9	MQ	OTU-3629	d__Bacteria;p__Firmicutes_A;c__Clostridia;o__Lachnospirales;f__Lachnospiraceae;g__Oribacterium;s__	Human	Digestive_system	Human	-77.1012	39.0043
3300008734_18	3300008734	2158527	62	58842	1	2	1	33	84.14	1.01	79.09	MQ	OTU-920	d__Bacteria;p__Bacteroidota;c__Bacteroidia;o__Bacteroidales;f__Bacteroidaceae;g__Prevotella;s__Prevotella_pallens	Human	Digestive_system	Human	-77.1012	39.0043
3300008734_12	3300008734	2423215	14	207151	1	1	0	40	99.32	1.01	94.27	MQ	OTU-14680	d__Bacteria;p__Bacteroidota;c__Bacteroidia;o__Bacteroidales;f__Bacteroidaceae;g__Prevotella;s__Prevotella_nanceiensis	Human	Digestive_system	Human	-77.1012	39.0043
3300008734_15	3300008734	2246074	91	33892	3	1	0	41	96.51	0.94	91.81	MQ	OTU-340	d__Bacteria;p__Bacteroidota;c__Bacteroidia;o__Bacteroidales;f__Porphyromonadaceae;g__Porphyromonas;s__Porphyromonas_sp1	Human	Digestive_system	Human	-77.1012	39.0043
3300008734_16	3300008734	2205813	19	240762	0	0	0	43	99.02	0.79	95.07	MQ	OTU-1837	d__Bacteria;p__Proteobacteria;c__Gammaproteobacteria;o__Betaproteobacteriales;f__Neisseriaceae;g__Neisseria;s__	Human	Digestive_system	Human	-77.1012	39.0043
3300008734_14	3300008734	2245133	130	21498	1	1	0	37	83.02	0.58	80.12	MQ	OTU-17157	d__Bacteria;p__Bacteroidota;c__Bacteroidia;o__Bacteroidales;f__Tannerellaceae;g__Tannerella;s__GCF_001717525.1	Human	Digestive_system	Human	-77.1012	39.0043
3300008734_50	3300008734	880214	44	26938	0	0	1	7	50	0	50	MQ	OTU-14737	d__Bacteria;p__Firmicutes_C;c__Negativicutes;o__Veillonellales;f__Veillonellaceae;g__Veillonella;s__Veillonella_dispar_A	Human	Digestive_system	Human	-77.1012	39.0043
3300008734_53	3300008734	707531	14	52500	1	1	2	40	61.25	0.85	57	MQ	OTU-15392	d__Bacteria;p__Patescibacteria;c__Saccharimonadia;o__Saccharimonadales;f__Saccharimonadaceae;g__;s__	Human	Digestive_system	Human	-77.1012	39.0043
3300008734_10	3300008734	2496893	99	32757	1	2	1	46	98.12	0.54	95.42	HQ	OTU-7764	d__Bacteria;p__Spirochaetota;c__Spirochaetia;o__Treponematales;f__Treponemataceae;g__Treponema_A;s__	Human	Digestive_system	Human	-77.1012	39.0043
3300008734_13	3300008734	2306249	48	81576	1	0	4	34	80.26	1.34	73.56	MQ	OTU-317	d__Bacteria;p__Firmicutes_A;c__Clostridia;o__Lachnospirales;f__Lachnospiraceae;g__Catonella;s__	Human	Digestive_system	Human	-77.1012	39.0043
3300008734_21	3300008734	1964171	49	51237	1	0	2	38	96.52	0.63	93.37	MQ	OTU-13224	d__Bacteria;p__Firmicutes_A;c__Clostridia;o__Lachnospirales;f__Lachnospiraceae;g__;s__	Human	Digestive_system	Human	-77.1012	39.0043
3300008734_22	3300008734	1950385	186	13230	1	0	0	25	93.22	3.55	75.47	MQ	OTU-14730	d__Bacteria;p__Campylobacterota;c__Campylobacteria;o__Campylobacterales;f__Campylobacteraceae;g__Campylobacter_A;s__Campylobacter_A_concisus_A	Human	Digestive_system	Human	-77.1012	39.0043
3300008734_23	3300008734	1939699	56	45505	1	3	1	46	84.37	0	84.37	MQ	OTU-5243	d__Bacteria;p__Actinobacteriota;c__Actinobacteria;o__Actinomycetales;f__Actinomycetaceae;g__Actinomyces;s__Actinomyces_graevenitzii	Human	Digestive_system	Human	-77.1012	39.0043
3300008734_27	3300008734	1837793	22	146280	1	1	2	34	70.34	0.37	68.49	MQ	OTU-10770	d__Bacteria;p__Bacteroidota;c__Bacteroidia;o__Bacteroidales;f__Bacteroidaceae;g__Alloprevotella;s__	Human	Digestive_system	Human	-77.1012	39.0043
3300008734_28	3300008734	1787328	46	65391	0	0	0	41	98.91	0.95	94.16	MQ	OTU-5173	d__Bacteria;p__Firmicutes;c__Bacilli;o__Erysipelotrichales;f__Erysipelotrichaceae;g__Solobacterium;s__	Human	Digestive_system	Human	-77.1012	39.0043
3300008734_29	3300008734	1769130	116	20917	0	1	0	34	71.11	2.47	58.76	MQ	OTU-14609	d__Bacteria;p__Bacteroidota;c__Bacteroidia;o__Bacteroidales;f__Bacteroidaceae;g__F0040;s__GCF_900095835.1	Human	Digestive_system	Human	-77.1012	39.0043
3300008734_44	3300008734	1113834	173	6920	0	1	0	4	65.29	1.84	56.09	MQ	OTU-17141	d__Bacteria;p__Firmicutes;c__Bacilli;o__Lactobacillales;f__Aerococcaceae;g__Granulicatella;s__Granulicatella_maltaromaticum	Human	Digestive_system	Human	-77.1012	39.0043
3300008734_45	3300008734	1087522	174	6562	0	1	0	4	59.42	0.17	58.57	MQ	OTU-4772	d__Bacteria;p__Firmicutes_A;c__Clostridia;o__Peptostreptococcales;f__Peptostreptococcaceae;g__Peptostreptococcus;s__	Human	Digestive_system	Human	-77.1012	39.0043
3300008734_40	3300008734	1323702	60	31764	1	0	1	14	68.79	0	68.79	MQ	OTU-1061	d__Bacteria;p__Firmicutes_A;c__Clostridia;o__Peptostreptococcales;f__Anaerovoracaceae;g__Mogibacterium;s__	Human	Digestive_system	Human	-77.1012	39.0043
3300027580_5	3300027580	4127368	157	37018	2	1	1	40	97.62	4.21	76.57	HQ	OTU-11876	d__Bacteria;p__Bacteroidota;c__Bacteroidia;o__Bacteroidales;f__UBA12077;g__;s__	Aquatic	Marine	Enviromental	-121.973	37.4741
3300027580_20	3300027580	2190025	303	8178	1	0	0	31	74.21	3.7	55.71	MQ	OTU-5024	d__Bacteria;p__Proteobacteria;c__Gammaproteobacteria;o__Nitrococcales;f__Nitrococcaceae;g__;s__	Aquatic	Marine	Enviromental	-121.973	37.4741
3300027580_21	3300027580	2148393	217	12666	0	0	0	44	88.73	2.61	75.68	MQ	OTU-5025	d__Archaea;p__Halobacterota;c__Halobacteria;o__Halobacteriales;f__;g__;s__	Aquatic	Marine	Enviromental	-121.973	37.4741
3300027580_22	3300027580	2097754	178	16376	0	0	0	40	83.05	0	83.05	MQ	OTU-5026	d__Bacteria;p__Bipolaricaulota;c__Bipolaricaulia;o__;f__;g__;s__	Aquatic	Marine	Enviromental	-121.973	37.4741
3300027580_24	3300027580	2053024	182	14680	0	1	1	39	79.66	1.72	71.06	MQ	OTU-5027	d__Bacteria;p__Proteobacteria;c__Gammaproteobacteria;o__Nitrococcales;f__Halorhodospiraceae;g__Halorhodospira;s__	Aquatic	Marine	Enviromental	-121.973	37.4741
3300027580_27	3300027580	1862197	78	44962	1	0	1	35	87.59	1.6	79.59	MQ	OTU-5028	d__Archaea;p__Halobacterota;c__Halobacteria;o__Halobacteriales;f__Haloferacaceae;g__Salinarchaeum;s__	Aquatic	Marine	Enviromental	-121.973	37.4741
3300027580_39	3300027580	1186884	75	22032	0	0	0	20	73.37	0	73.37	MQ	OTU-14923	d__Archaea;p__Halobacterota;c__Halobacteria;o__Halobacteriales;f__;g__;s__	Aquatic	Marine	Enviromental	-121.973	37.4741
3300027580_19	3300027580	2313403	289	9761	0	0	0	28	83.69	2.07	73.34	MQ	OTU-13114	d__Bacteria;p__Proteobacteria;c__Gammaproteobacteria;o__Pseudomonadales;f__Alcanivoracaceae;g__;s__	Aquatic	Marine	Enviromental	-121.973	37.4741
3300027580_11	3300027580	2898420	106	38230	0	0	0	39	86.43	0.58	83.53	MQ	OTU-13116	d__Bacteria;p__Bacteroidota;c__Rhodothermia;o__Rhodothermales;f__Salinibacteraceae;g__Salinibacter;s__	Aquatic	Marine	Enviromental	-121.973	37.4741
3300027580_13	3300027580	2611445	166	22239	0	1	0	37	95.25	2.98	80.35	MQ	OTU-13118	d__Archaea;p__Halobacterota;c__Halobacteria;o__Halobacteriales;f__Haloarculaceae;g__Natronomonas;s__	Aquatic	Marine	Enviromental	-121.973	37.4741
3300027082_8	3300027082	2728255	378	8274	0	0	0	26	83.67	0.99	78.72	MQ	OTU-4387	d__Bacteria;p__Proteobacteria;c__Alphaproteobacteria;o__Rhodobacterales;f__Rhodobacteraceae;g__Sediminimonas;s__	Aquatic	Marine	Enviromental	-121.973	37.4754
3300027082_9	3300027082	2023718	117	33345	2	0	1	46	86.44	0.85	82.19	MQ	OTU-5026	d__Bacteria;p__Bipolaricaulota;c__Bipolaricaulia;o__;f__;g__;s__	Aquatic	Marine	Enviromental	-121.973	37.4754
3300027082_6	3300027082	3203038	211	28278	0	1	1	60	97.87	3.57	80.02	MQ	OTU-13118	d__Archaea;p__Halobacterota;c__Halobacteria;o__Halobacteriales;f__Haloarculaceae;g__Natronomonas;s__	Aquatic	Marine	Enviromental	-121.973	37.4754
3300027082_7	3300027082	3120596	260	17107	0	0	0	43	95.21	1.49	87.76	MQ	OTU-4394	d__Bacteria;p__Desulfobacterota;c__Desulfovibrionia;o__Desulfovibrionales;f__Desulfohalobiaceae;g__;s__	Aquatic	Marine	Enviromental	-121.973	37.4754
3300027082_18	3300027082	894014	115	9080	0	0	0	29	71.78	0.8	67.78	MQ	OTU-14915	d__Archaea;p__Hadesarchaeota;c__YNP-45;o__YNP-45;f__;g__;s__	Aquatic	Marine	Enviromental	-121.973	37.4754
3300027082_11	3300027082	1662878	231	8214	1	0	0	29	86.11	2.45	73.86	MQ	OTU-14923	d__Archaea;p__Halobacterota;c__Halobacteria;o__Halobacteriales;f__;g__;s__	Aquatic	Marine	Enviromental	-121.973	37.4754
3300027082_10	3300027082	1794354	88	36147	1	2	2	40	93.79	1.17	87.94	MQ	OTU-14922	d__Bacteria;p__Proteobacteria;c__Gammaproteobacteria;o__Nitrococcales;f__Nitrococcaceae;g__Spiribacter;s__	Aquatic	Marine	Enviromental	-121.973	37.4754
3300000381_2	3300000381	2418115	204	15408	1	1	0	40	90.89	2.47	78.54	MQ	OTU-9920	d__Archaea;p__Halobacterota;c__Halobacteria;o__Halobacteriales;f__Haloferacaceae;g__Haloquadratum;s__GCF_000009185.1	Aquatic	Non-marine_Saline_and_Alkaline	Salt_pond	-121.973	37.4754
2199352030_2	2199352030	1458372	165	10925	0	0	0	34	62.69	1.15	56.94	MQ	OTU-2904	d__Bacteria;p__Firmicutes;c__Bacilli;o__Staphylococcales;f__Salinicoccaceae;g__Jeotgalicoccus;s__	Solid_waste	Composting	Compost	-46.6207	-23.6511
3300007648_27	3300007648	1119168	111	13040	0	0	1	11	63.11	1.61	55.06	MQ	OTU-15720	d__Bacteria;p__Firmicutes;c__Bacilli;o__Lactobacillales;f__Aerococcaceae;g__Granulicatella;s__Granulicatella_maltaromaticum	Human	Digestive_system	Human	-77.1012	39.0043
3300007648_25	3300007648	1297533	93	18917	0	0	0	34	85.48	4.44	63.28	MQ	OTU-15345	d__Bacteria;p__Actinobacteriota;c__Coriobacteriia;o__Coriobacteriales;f__Atopobiaceae;g__Atopobium_B;s__	Human	Digestive_system	Human	-77.1012	39.0043
3300007648_21	3300007648	1497565	155	12336	0	1	0	24	55.33	0	55.33	MQ	OTU-1376	d__Bacteria;p__Bacteroidota;c__Bacteroidia;o__Bacteroidales;f__Bacteroidaceae;g__F0040;s__	Human	Digestive_system	Human	-77.1012	39.0043
3300007648_4	3300007648	2289641	202	15480	1	3	1	27	93.26	0	93.26	MQ	OTU-17343	d__Bacteria;p__Fusobacteriota;c__Fusobacteriia;o__Fusobacteriales;f__Fusobacteriaceae;g__Fusobacterium;s__Fusobacterium_periodonticum	Human	Digestive_system	Human	-77.1012	39.0043
3300007648_5	3300007648	2645931	83	45073	1	1	1	32	96.37	1.44	89.17	MQ	OTU-920	d__Bacteria;p__Bacteroidota;c__Bacteroidia;o__Bacteroidales;f__Bacteroidaceae;g__Prevotella;s__Prevotella_pallens	Human	Digestive_system	Human	-77.1012	39.0043
3300007648_7	3300007648	2186931	31	129122	1	0	1	35	92.36	0.7	88.86	MQ	OTU-5482	d__Bacteria;p__Firmicutes_A;c__Clostridia;o__Lachnospirales;f__Lachnospiraceae;g__Oribacterium;s__Oribacterium_sinus	Human	Digestive_system	Human	-77.1012	39.0043
3300007648_38	3300007648	765994	20	72066	1	1	1	45	61.54	1.71	52.99	MQ	OTU-1896	d__Bacteria;p__Patescibacteria;c__Saccharimonadia;o__Saccharimonadales;f__Saccharimonadaceae;g__TM7x;s__	Human	Digestive_system	Human	-77.1012	39.0043
3300007648_11	3300007648	2049931	94	31214	1	0	0	19	70.03	0.76	66.23	MQ	OTU-11836	d__Bacteria;p__Bacteroidota;c__Bacteroidia;o__Bacteroidales;f__Bacteroidaceae;g__Prevotella;s__Prevotella_histicola	Human	Digestive_system	Human	-77.1012	39.0043
3300007648_16	3300007648	1830799	12	264832	1	1	1	34	100	0	100	HQ	OTU-11791	d__Bacteria;p__Bacteroidota;c__Bacteroidia;o__Flavobacteriales;f__Weeksellaceae;g__;s__	Human	Digestive_system	Human	-77.1012	39.0043
3300007648_17	3300007648	1789515	9	334835	1	1	1	30	58.28	0	58.28	MQ	OTU-14680	d__Bacteria;p__Bacteroidota;c__Bacteroidia;o__Bacteroidales;f__Bacteroidaceae;g__Prevotella;s__Prevotella_nanceiensis	Human	Digestive_system	Human	-77.1012	39.0043
3300007648_14	3300007648	1949740	39	70627	1	3	1	48	97.63	0.47	95.28	HQ	OTU-5243	d__Bacteria;p__Actinobacteriota;c__Actinobacteria;o__Actinomycetales;f__Actinomycetaceae;g__Actinomyces;s__Actinomyces_graevenitzii	Human	Digestive_system	Human	-77.1012	39.0043
3300007648_15	3300007648	1866350	67	54512	0	1	1	41	99.17	0.95	94.42	MQ	OTU-11446	d__Bacteria;p__Actinobacteriota;c__Actinobacteria;o__Actinomycetales;f__Actinomycetaceae;g__Actinomyces_B;s__	Human	Digestive_system	Human	-77.1012	39.0043
3300007648_18	3300007648	1591507	54	48496	0	1	0	30	93.17	1.06	87.87	MQ	OTU-1061	d__Bacteria;p__Firmicutes_A;c__Clostridia;o__Peptostreptococcales;f__Anaerovoracaceae;g__Mogibacterium;s__	Human	Digestive_system	Human	-77.1012	39.0043
3300007648_19	3300007648	1561985	211	8714	0	1	0	33	73.22	1.03	68.07	MQ	OTU-12046	d__Bacteria;p__Firmicutes_C;c__Negativicutes;o__Selenomonadales;f__Selenomonadaceae;g__Centipeda;s__	Human	Digestive_system	Human	-77.1012	39.0043
3300007652_2	3300007652	1429600	213	7085	1	0	0	18	77.81	4	57.81	MQ	OTU-14737	d__Bacteria;p__Firmicutes_C;c__Negativicutes;o__Veillonellales;f__Veillonellaceae;g__Veillonella;s__Veillonella_dispar_A	Human	Digestive_system	Human	-77.1012	39.0043
3300007663_4	3300007663	2230894	181	15552	2	2	1	17	72.91	3.08	57.51	MQ	OTU-16075	d__Bacteria;p__Bacteroidota;c__Bacteroidia;o__Flavobacteriales;f__Flavobacteriaceae;g__Capnocytophaga;s__Capnocytophaga_sputigena	Human	Digestive_system	Human	-77.1012	39.0043
3300007641_32	3300007641	695581	27	32827	0	1	0	14	56.98	0	56.98	MQ	OTU-12398	d__Bacteria;p__Firmicutes_C;c__Negativicutes;o__Veillonellales;f__Dialisteraceae;g__Dialister;s__GCA_000435155.1	Human	Digestive_system	Human	-77.1012	39.0043
3300007641_11	3300007641	2763250	31	135970	0	0	2	44	98.55	0	98.55	MQ	OTU-6831	d__Bacteria;p__Firmicutes_A;c__Clostridia;o__Lachnospirales;f__Lachnospiraceae;g__Agathobacter;s__Agathobacter_rectalis	Human	Digestive_system	Human	-77.1012	39.0043
3300007641_10	3300007641	3067737	34	218569	1	0	0	48	98.87	0.75	95.12	MQ	OTU-8643	d__Bacteria;p__Bacteroidota;c__Bacteroidia;o__Bacteroidales;f__Barnesiellaceae;g__Barnesiella;s__Barnesiella_intestinihominis	Human	Digestive_system	Human	-77.1012	39.0043
3300007641_13	3300007641	2613701	95	46514	2	3	1	47	57.76	0	57.76	MQ	OTU-4227	d__Bacteria;p__Bacteroidota;c__Bacteroidia;o__Bacteroidales;f__Bacteroidaceae;g__Prevotella;s__GCA_000434515.1	Human	Digestive_system	Human	-77.1012	39.0043
3300007641_12	3300007641	2739777	80	53812	3	5	1	40	61.38	0	61.38	MQ	OTU-10700	d__Bacteria;p__Bacteroidota;c__Bacteroidia;o__Bacteroidales;f__Bacteroidaceae;g__Bacteroides_B;s__Bacteroides_B_vulgatus	Human	Digestive_system	Human	-77.1012	39.0043
3300007641_15	3300007641	2156482	84	37827	0	3	0	46	96.88	0	96.88	MQ	OTU-9955	d__Bacteria;p__Proteobacteria;c__Gammaproteobacteria;o__Betaproteobacteriales;f__Burkholderiaceae;g__Duodenibacillus;s__Duodenibacillus_massiliensis	Human	Digestive_system	Human	-77.1012	39.0043
3300007641_16	3300007641	2133393	51	74194	0	3	0	46	91.28	0.67	87.93	MQ	OTU-15879	d__Bacteria;p__Firmicutes_A;c__Clostridia;o__Oscillospirales;f__Oscillospiraceae;g__CAG-83;s__GCA_000435555.1	Human	Digestive_system	Human	-77.1012	39.0043
3300007641_9	3300007641	3204584	162	28946	1	1	0	41	92.79	0.72	89.19	MQ	OTU-2478	d__Bacteria;p__Bacteroidota;c__Bacteroidia;o__Bacteroidales;f__Rikenellaceae;g__Alistipes;s__Alistipes_onderdonkii	Human	Digestive_system	Human	-77.1012	39.0043
3300007641_8	3300007641	3432556	87	61322	1	1	2	37	98.55	2.09	88.1	MQ	OTU-15179	d__Bacteria;p__Firmicutes_A;c__Clostridia;o__Lachnospirales;f__Lachnospiraceae;g__CAG-65;s__CAG-65_sp3	Human	Digestive_system	Human	-77.1012	39.0043
3300007641_5	3300007641	3809753	43	169426	1	0	0	63	98.08	0.77	94.23	MQ	OTU-7748	d__Bacteria;p__Bacteroidota;c__Bacteroidia;o__Bacteroidales;f__Tannerellaceae;g__Parabacteroides;s__Parabacteroides_merdae	Human	Digestive_system	Human	-77.1012	39.0043
3300007641_4	3300007641	3905077	79	69593	1	2	1	47	97.31	0	97.31	HQ	OTU-17151	d__Bacteria;p__Bacteroidota;c__Bacteroidia;o__Bacteroidales;f__Marinifilaceae;g__Odoribacter;s__Odoribacter_splanchnicus	Human	Digestive_system	Human	-77.1012	39.0043
3300007641_7	3300007641	3714835	92	56769	1	2	0	43	95.13	0	95.13	MQ	OTU-11888	d__Bacteria;p__Bacteroidota;c__Bacteroidia;o__Bacteroidales;f__Bacteroidaceae;g__Paraprevotella;s__Paraprevotella_clara	Human	Digestive_system	Human	-77.1012	39.0043
3300007641_6	3300007641	3807764	42	131601	1	1	1	42	90.42	0	90.42	HQ	OTU-1996	d__Bacteria;p__Bacteroidota;c__Bacteroidia;o__Bacteroidales;f__Bacteroidaceae;g__Bacteroides;s__Bacteroides_uniformis	Human	Digestive_system	Human	-77.1012	39.0043
3300007641_29	3300007641	887355	20	93749	1	1	1	11	75.28	2.81	61.23	MQ	OTU-11479	d__Bacteria;p__Firmicutes;c__Bacilli;o__RF39;f__UBA660;g__CAG-433;s__	Human	Digestive_system	Human	-77.1012	39.0043
3300007641_20	3300007641	1652340	211	8749	0	0	0	32	58.4	0	58.4	MQ	OTU-14128	d__Bacteria;p__Firmicutes_A;c__Clostridia;o__Oscillospirales;f__DTU089;g__;s__	Human	Digestive_system	Human	-77.1012	39.0043
3300007641_25	3300007641	1256630	15	146352	2	1	2	35	92.42	1.12	86.82	HQ	OTU-11881	d__Bacteria;p__Firmicutes;c__Bacilli;o__RF39;f__UBA660;g__CAG-302;s__GCA_000431795.1	Human	Digestive_system	Human	-77.1012	39.0043
3300007641_26	3300007641	1239914	142	10817	0	3	1	29	59.06	0	59.06	MQ	OTU-16228	d__Bacteria;p__Firmicutes_A;c__Clostridia;o__Oscillospirales;f__Ruminococcaceae;g__Angelakisella;s__	Human	Digestive_system	Human	-77.1012	39.0043
3300007641_17	3300007641	1810271	239	9017	0	2	2	38	73.38	2.79	59.43	MQ	OTU-13478	d__Bacteria;p__Firmicutes_A;c__Clostridia;o__Oscillospirales;f__Ruminococcaceae;g__Faecalibacterium;s__Faecalibacterium_prausnitzii_A	Human	Digestive_system	Human	-77.1012	39.0043
3300007646_11	3300007646	2180294	38	105427	1	3	1	45	99.89	4.32	78.29	MQ	OTU-11208	d__Bacteria;p__Proteobacteria;c__Gammaproteobacteria;o__Enterobacterales;f__Pasteurellaceae;g__Haemophilus_D;s__Haemophilus_D_parainfluenzae	Human	Digestive_system	Human	-77.1012	39.0043
3300007646_13	3300007646	2106415	18	268735	0	3	0	37	99.4	0	99.4	MQ	OTU-2260	d__Bacteria;p__Firmicutes_C;c__Negativicutes;o__Veillonellales;f__Veillonellaceae;g__Veillonella;s__Veillonella_parvula	Human	Digestive_system	Human	-77.1012	39.0043
3300007646_14	3300007646	2071316	60	50665	1	2	1	37	77.15	1.26	70.85	MQ	OTU-17157	d__Bacteria;p__Bacteroidota;c__Bacteroidia;o__Bacteroidales;f__Tannerellaceae;g__Tannerella;s__GCF_001717525.1	Human	Digestive_system	Human	-77.1012	39.0043
3300007646_15	3300007646	2002378	27	112748	0	1	1	41	96.77	0.54	94.07	MQ	OTU-15292	d__Bacteria;p__Bacteroidota;c__Bacteroidia;o__Bacteroidales;f__Paludibacteraceae;g__F0058;s__GCF_000163695.1	Human	Digestive_system	Human	-77.1012	39.0043
3300007646_17	3300007646	1901104	110	27124	2	0	1	43	89.77	2.51	77.22	MQ	OTU-7782	d__Bacteria;p__Bacteroidota;c__Bacteroidia;o__Bacteroidales;f__Porphyromonadaceae;g__Porphyromonas;s__Porphyromonas_catoniae	Human	Digestive_system	Human	-77.1012	39.0043
3300007646_31	3300007646	1491316	57	40373	3	0	0	12	78.89	4.31	57.34	MQ	OTU-6646	d__Bacteria;p__Firmicutes;c__Bacilli;o__Lactobacillales;f__Streptococcaceae;g__Streptococcus;s__Streptococcus_mitis_AX	Human	Digestive_system	Human	-77.1012	39.0043
3300007646_39	3300007646	868490	29	44642	1	1	1	43	62.65	0.93	58	MQ	OTU-7051	d__Bacteria;p__Patescibacteria;c__Saccharimonadia;o__Saccharimonadales;f__Saccharimonadaceae;g__Saccharimonas;s__	Human	Digestive_system	Human	-77.1012	39.0043
3300007646_22	3300007646	1794252	116	21697	0	0	0	22	68.17	1.19	62.22	MQ	OTU-11978	d__Bacteria;p__Bacteroidota;c__Bacteroidia;o__Flavobacteriales;f__Flavobacteriaceae;g__Capnocytophaga;s__Capnocytophaga_leadbetteri	Human	Digestive_system	Human	-77.1012	39.0043
3300007646_6	3300007646	2728181	224	17311	0	1	1	36	89.56	1.4	82.56	MQ	OTU-16251	d__Bacteria;p__Bacteroidota;c__Bacteroidia;o__Bacteroidales;f__Bacteroidaceae;g__Prevotella;s__Prevotella_saccharolytica	Human	Digestive_system	Human	-77.1012	39.0043
3300007646_4	3300007646	3405568	57	113525	3	2	2	42	93.58	2.11	83.03	HQ	OTU-6541	d__Bacteria;p__Bacteroidota;c__Bacteroidia;o__Bacteroidales;f__Bacteroidaceae;g__Prevotella;s__	Human	Digestive_system	Human	-77.1012	39.0043
3300007646_21	3300007646	1794301	53	51870	1	2	1	33	95.31	0.23	94.16	MQ	OTU-1383	d__Bacteria;p__Proteobacteria;c__Gammaproteobacteria;o__Enterobacterales;f__Pasteurellaceae;g__Aggregatibacter;s__GCF_000466335.1	Human	Digestive_system	Human	-77.1012	39.0043
3300007646_26	3300007646	1611817	46	56959	2	2	2	38	57.02	0.66	53.72	MQ	OTU-1379	d__Bacteria;p__Actinobacteriota;c__Actinobacteria;o__Actinomycetales;f__Micrococcaceae;g__Rothia;s__Rothia_dentocariosa	Human	Digestive_system	Human	-77.1012	39.0043
3300007646_29	3300007646	1529766	109	19772	0	1	0	28	67.36	0.5	64.86	MQ	OTU-11893	d__Bacteria;p__Firmicutes_C;c__Negativicutes;o__Selenomonadales;f__Selenomonadaceae;g__Centipeda;s__Centipeda_noxia	Human	Digestive_system	Human	-77.1012	39.0043
3300007646_41	3300007646	818710	43	31366	1	1	2	43	63.39	0	63.39	MQ	OTU-2214	d__Bacteria;p__Patescibacteria;c__Saccharimonadia;o__Saccharimonadales;f__Saccharimonadaceae;g__UBA10027;s__	Human	Digestive_system	Human	-77.1012	39.0043
3300007646_18	3300007646	1897133	151	15530	1	1	0	46	82.34	3.78	63.44	MQ	OTU-11894	d__Bacteria;p__Proteobacteria;c__Gammaproteobacteria;o__Betaproteobacteriales;f__Neisseriaceae;g__Neisseria_D;s__	Human	Digestive_system	Human	-77.1012	39.0043
3300007646_19	3300007646	1894493	213	11220	0	2	2	17	68.03	0	68.03	MQ	OTU-16280	d__Bacteria;p__Bacteroidota;c__Bacteroidia;o__Flavobacteriales;f__Flavobacteriaceae;g__Capnocytophaga;s__Capnocytophaga_granulosa	Human	Digestive_system	Human	-77.1012	39.0043
3300007638_9	3300007638	2215260	100	29438	1	1	1	36	86.11	0.79	82.16	MQ	OTU-1134	d__Bacteria;p__Bacteroidota;c__Bacteroidia;o__Bacteroidales;f__Bacteroidaceae;g__Prevotella;s__Prevotella_nigrescens	Human	Digestive_system	Human	-77.1012	39.0043
3300007638_33	3300007638	1021630	14	95297	1	1	1	35	73.43	2.25	62.18	MQ	OTU-10945	d__Bacteria;p__Patescibacteria;c__Gracilibacteria;o__Absconditabacterales;f__X112;g__;s__	Human	Digestive_system	Human	-77.1012	39.0043
3300007638_37	3300007638	785241	28	58021	1	1	1	44	61.68	0.85	57.43	MQ	OTU-81	d__Bacteria;p__Patescibacteria;c__Saccharimonadia;o__Saccharimonadales;f__Saccharimonadaceae;g__UBA1103;s__	Human	Digestive_system	Human	-77.1012	39.0043
3300007638_38	3300007638	773958	11	157565	1	1	1	32	61.07	0.85	56.82	MQ	OTU-502	d__Bacteria;p__Patescibacteria;c__Saccharimonadia;o__Saccharimonadales;f__Saccharimonadaceae;g__TM7x;s__	Human	Digestive_system	Human	-77.1012	39.0043
3300007638_15	3300007638	1881042	105	27665	0	1	0	16	76.27	2.56	63.47	MQ	OTU-7073	d__Bacteria;p__Bacteroidota;c__Bacteroidia;o__Flavobacteriales;f__Flavobacteriaceae;g__Capnocytophaga;s__	Human	Digestive_system	Human	-77.1012	39.0043
3300007638_19	3300007638	1776068	81	30689	0	2	0	30	76.06	0.16	75.26	MQ	OTU-2130	d__Bacteria;p__Bacteroidota;c__Bacteroidia;o__Flavobacteriales;f__Flavobacteriaceae;g__Capnocytophaga;s__Capnocytophaga_gingivalis	Human	Digestive_system	Human	-77.1012	39.0043
3300007638_18	3300007638	1755991	145	14938	1	0	0	32	93.53	1.45	86.28	MQ	OTU-17487	d__Bacteria;p__Bacteroidota;c__Bacteroidia;o__Flavobacteriales;f__Weeksellaceae;g__;s__	Human	Digestive_system	Human	-77.1012	39.0043
3300007638_5	3300007638	2761733	412	7679	0	0	0	51	71.34	4.1	50.84	MQ	OTU-10345	d__Bacteria;p__Actinobacteriota;c__Actinobacteria;o__Propionibacteriales;f__Propionibacteriaceae;g__Pseudopropionibacterium;s__	Human	Digestive_system	Human	-77.1012	39.0043
3300007638_3	3300007638	3564443	64	122496	1	3	1	40	99.66	0.76	95.86	HQ	OTU-10989	d__Bacteria;p__Bacteroidota;c__Bacteroidia;o__Bacteroidales;f__Bacteroidaceae;g__Prevotella;s__	Human	Digestive_system	Human	-77.1012	39.0043
3300007638_8	3300007638	2368888	76	66292	1	0	0	38	99.5	0.86	95.2	MQ	OTU-10993	d__Bacteria;p__Campylobacterota;c__Campylobacteria;o__Campylobacterales;f__Campylobacteraceae;g__Campylobacter_A;s__	Human	Digestive_system	Human	-77.1012	39.0043
3300007638_22	3300007638	1654096	25	99318	1	1	0	10	66.67	0	66.67	MQ	OTU-8371	d__Bacteria;p__Firmicutes;c__Bacilli;o__Lactobacillales;f__Streptococcaceae;g__Streptococcus;s__	Human	Digestive_system	Human	-77.1012	39.0043
3300007638_41	3300007638	727659	8	139919	1	1	1	36	67.75	0	67.75	MQ	OTU-12317	d__Bacteria;p__Patescibacteria;c__Saccharimonadia;o__Saccharimonadales;f__Saccharimonadaceae;g__;s__	Human	Digestive_system	Human	-77.1012	39.0043
3300007638_28	3300007638	1269097	16	116116	0	0	0	24	66.67	0	66.67	MQ	OTU-6459	d__Bacteria;p__Actinobacteriota;c__Actinobacteria;o__Corynebacteriales;f__Corynebacteriaceae;g__Corynebacterium;s__Corynebacterium_matruchotii	Human	Digestive_system	Human	-77.1012	39.0043
3300007638_27	3300007638	1337572	38	52318	2	0	0	18	59.48	1.72	50.88	MQ	OTU-1383	d__Bacteria;p__Proteobacteria;c__Gammaproteobacteria;o__Enterobacterales;f__Pasteurellaceae;g__Aggregatibacter;s__GCF_000466335.1	Human	Digestive_system	Human	-77.1012	39.0043
3300007638_21	3300007638	1762567	257	7758	0	1	1	24	70.56	3.37	53.71	MQ	OTU-9236	d__Bacteria;p__Proteobacteria;c__Gammaproteobacteria;o__Betaproteobacteriales;f__Neisseriaceae;g__Eikenella;s__	Human	Digestive_system	Human	-77.1012	39.0043
3300007638_13	3300007638	1984016	79	37524	1	2	1	38	98	0	98	HQ	OTU-2260	d__Bacteria;p__Firmicutes_C;c__Negativicutes;o__Veillonellales;f__Veillonellaceae;g__Veillonella;s__Veillonella_parvula	Human	Digestive_system	Human	-77.1012	39.0043
3300007638_24	3300007638	1596307	51	50852	0	2	1	23	55.62	0.76	51.82	MQ	OTU-16280	d__Bacteria;p__Bacteroidota;c__Bacteroidia;o__Flavobacteriales;f__Flavobacteriaceae;g__Capnocytophaga;s__Capnocytophaga_granulosa	Human	Digestive_system	Human	-77.1012	39.0043
3300007638_17	3300007638	1797771	44	56485	1	2	1	40	77.22	0.05	76.97	MQ	OTU-14740	d__Bacteria;p__Firmicutes_C;c__Negativicutes;o__Selenomonadales;f__Selenomonadaceae;g__Centipeda;s__	Human	Digestive_system	Human	-77.1012	39.0043
3300007638_16	3300007638	1851198	78	48169	0	1	0	30	97.28	0.86	92.98	MQ	OTU-5449	d__Bacteria;p__Campylobacterota;c__Campylobacteria;o__Campylobacterales;f__Campylobacteraceae;g__Campylobacter_A;s__	Human	Digestive_system	Human	-77.1012	39.0043
3300007638_10	3300007638	2158638	52	59165	1	2	0	47	97.62	0.31	96.07	MQ	OTU-340	d__Bacteria;p__Bacteroidota;c__Bacteroidia;o__Bacteroidales;f__Porphyromonadaceae;g__Porphyromonas;s__Porphyromonas_sp1	Human	Digestive_system	Human	-77.1012	39.0043
3300007638_11	3300007638	2036939	242	9700	1	2	1	23	82.02	0.95	77.27	MQ	OTU-10329	d__Bacteria;p__Bacteroidota;c__Bacteroidia;o__Flavobacteriales;f__Flavobacteriaceae;g__Capnocytophaga;s__Capnocytophaga_ochracea	Human	Digestive_system	Human	-77.1012	39.0043
3300007650_20	3300007650	1185226	55	32198	1	1	1	27	56.65	0	56.65	MQ	OTU-3273	d__Bacteria;p__Firmicutes_C;c__Negativicutes;o__Veillonellales;f__Dialisteraceae;g__Dialister;s__Dialister_invisus	Human	Digestive_system	Human	-77.1012	39.0043
3300007650_21	3300007650	1177811	70	23094	0	1	0	23	66.11	0	66.11	MQ	OTU-18020	d__Bacteria;p__Firmicutes_A;c__Clostridia;o__Oscillospirales;f__DTU089;g__CAG-180;s__GCA_000432435.1	Human	Digestive_system	Human	-77.1012	39.0043
3300007650_6	3300007650	2886732	64	88927	0	3	3	35	67.93	0	67.93	MQ	OTU-14742	d__Bacteria;p__Bacteroidota;c__Bacteroidia;o__Bacteroidales;f__Bacteroidaceae;g__Bacteroides;s__Bacteroides_stercoris	Human	Digestive_system	Human	-77.1012	39.0043
3300007650_16	3300007650	1247824	172	7825	2	1	1	16	59.78	1.79	50.83	MQ	OTU-13120	d__Bacteria;p__Firmicutes_A;c__Clostridia;o__TANB77;f__CAG-508;g__CAG-269;s__CAG-269_sp2	Human	Digestive_system	Human	-77.1012	39.0043
3300007650_12	3300007650	2150726	115	27375	0	0	0	14	89.57	0	89.57	MQ	OTU-6831	d__Bacteria;p__Firmicutes_A;c__Clostridia;o__Lachnospirales;f__Lachnospiraceae;g__Agathobacter;s__Agathobacter_rectalis	Human	Digestive_system	Human	-77.1012	39.0043
3300007650_8	3300007650	2639879	150	29175	0	1	2	44	96.31	3.37	79.46	MQ	OTU-6928	d__Bacteria;p__Bacteroidota;c__Bacteroidia;o__Bacteroidales;f__Rikenellaceae;g__Alistipes;s__Alistipes_putredinis	Human	Digestive_system	Human	-77.1012	39.0043
3300007650_2	3300007650	5713791	135	71660	1	4	4	42	96.33	3.17	80.48	HQ	OTU-2776	d__Bacteria;p__Bacteroidota;c__Bacteroidia;o__Bacteroidales;f__Bacteroidaceae;g__Bacteroides;s__Bacteroides_intestinalis	Human	Digestive_system	Human	-77.1012	39.0043
3300007650_7	3300007650	2884541	93	43119	1	1	1	39	74.14	0	74.14	MQ	OTU-11888	d__Bacteria;p__Bacteroidota;c__Bacteroidia;o__Bacteroidales;f__Bacteroidaceae;g__Paraprevotella;s__Paraprevotella_clara	Human	Digestive_system	Human	-77.1012	39.0043
3300007650_4	3300007650	4103727	127	47096	2	2	2	63	95.38	3.53	77.73	HQ	OTU-7748	d__Bacteria;p__Bacteroidota;c__Bacteroidia;o__Bacteroidales;f__Tannerellaceae;g__Parabacteroides;s__Parabacteroides_merdae	Human	Digestive_system	Human	-77.1012	39.0043
3300017529_4	3300017529	1520656	92	21822	0	0	0	32	75.58	2.05	65.33	MQ	OTU-13640	d__Bacteria;p__Campylobacterota;c__Campylobacteria;o__Campylobacterales;f__Sulfurovaceae;g__;s__	Aquatic	Sediment	Hot_spring_sediment	-98.6889	34.9956
3300017529_1	3300017529	2466555	370	7269	0	0	0	20	65.2	1.19	59.25	MQ	OTU-2220	d__Bacteria;p__Bacteroidota;c__Bacteroidia;o__Bacteroidales;f__GCA-2748055;g__GCA-2748055;s__	Aquatic	Sediment	Hot_spring_sediment	-98.6889	34.9956
3300017450_1	3300017450	3645756	192	35216	0	0	0	33	87.72	1.34	81.02	MQ	OTU-13885	d__Bacteria;p__Bacteroidota;c__Bacteroidia;o__Bacteroidales;f__GCA-2748055;g__GCA-2748055;s__	Aquatic	Sediment	Hot_spring_sediment	-98.6889	34.9956
3300017450_2	3300017450	2875984	19	208427	1	1	1	32	71.36	0	71.36	MQ	OTU-13886	d__Bacteria;p__Zixibacteria;c__MSB-5A5;o__;f__;g__;s__	Aquatic	Sediment	Hot_spring_sediment	-98.6889	34.9956
3300017473_31	3300017473	967396	106	12836	0	0	0	28	60.93	0.78	57.03	MQ	OTU-3546	d__Bacteria;p__Actinobacteriota;c__Actinobacteria;o__Nanopelagicales;f__Nanopelagicaceae;g__MAG-120802;s__	Aquatic	Freshwater	Anoxic_lake_water	29.2	-1.78
3300017473_30	3300017473	977063	66	20028	1	1	1	18	87.47	1.87	78.12	MQ	OTU-10385	d__Archaea;p__Micrarchaeota;c__Micrarchaeia;o__UBA10214;f__UBA10161;g__UBA10161;s__	Aquatic	Freshwater	Anoxic_lake_water	29.2	-1.78
3300017473_35	3300017473	801000	113	7579	0	0	0	22	52.65	0	52.65	MQ	OTU-10386	d__Bacteria;p__Actinobacteriota;c__Actinobacteria;o__Nanopelagicales;f__Nanopelagicaceae;g__MAG-120802;s__	Aquatic	Freshwater	Anoxic_lake_water	29.2	-1.78
3300017473_18	3300017473	1613863	284	5971	0	0	0	31	75.41	0	75.41	MQ	OTU-6706	d__Bacteria;p__Planctomycetota;c__Phycisphaerae;o__Phycisphaerales;f__SM1A02;g__;s__	Aquatic	Freshwater	Anoxic_lake_water	29.2	-1.78
3300017473_10	3300017473	2582510	56	97809	0	1	0	31	83.33	1.43	76.18	MQ	OTU-9724	d__Bacteria;p__Bacteroidota;c__Bacteroidia;o__Bacteroidales;f__vadinHA17;g__;s__	Aquatic	Freshwater	Anoxic_lake_water	29.2	-1.78
3300017473_19	3300017473	1595169	77	46818	0	2	0	36	94.14	0.74	90.44	MQ	OTU-9719	d__Bacteria;p__Proteobacteria;c__Gammaproteobacteria;o__Betaproteobacteriales;f__Hydrogenophilaceae;g__;s__	Aquatic	Freshwater	Anoxic_lake_water	29.2	-1.78
3300017473_17	3300017473	1263371	45	48350	0	0	0	19	96	3.23	79.85	MQ	OTU-9721	d__Bacteria;p__Firmicutes;c__Bacilli;o__Acholeplasmatales;f__Acholeplasmataceae;g__UBA2284;s__	Aquatic	Freshwater	Anoxic_lake_water	29.2	-1.78
3300017473_16	3300017473	1639374	86	29736	1	1	1	38	81.38	0	81.38	MQ	OTU-9722	d__Bacteria;p__Proteobacteria;c__Gammaproteobacteria;o__Betaproteobacteriales;f__Methylophilaceae;g__Methylotenera;s__	Aquatic	Freshwater	Anoxic_lake_water	29.2	-1.78
3300017473_11	3300017473	2540604	368	7531	1	0	0	30	64.83	0	64.83	MQ	OTU-9723	d__Bacteria;p__Fibrobacterota;c__Fibrobacteria;o__UBA11236;f__;g__;s__	Aquatic	Freshwater	Anoxic_lake_water	29.2	-1.78
3300017473_13	3300017473	2405449	204	16740	0	2	0	36	88.95	1.1	83.45	MQ	OTU-9725	d__Bacteria;p__Cloacimonadota;c__Cloacimonadia;o__Cloacimonadales;f__Cloacimonadaceae;g__;s__	Aquatic	Freshwater	Anoxic_lake_water	29.2	-1.78
3300017473_4	3300017473	3431252	184	31587	1	1	1	49	96.89	1.37	90.04	HQ	OTU-12249	d__Bacteria;p__Bacteroidota;c__Bacteroidia;o__;f__;g__;s__	Aquatic	Freshwater	Anoxic_lake_water	29.2	-1.78
3300017473_8	3300017473	2659582	201	18382	0	2	0	37	95.66	2.01	85.61	MQ	OTU-12245	d__Bacteria;p__Proteobacteria;c__Gammaproteobacteria;o__Betaproteobacteriales;f__Hydrogenophilaceae;g__UBA3361;s__	Aquatic	Freshwater	Anoxic_lake_water	29.2	-1.78
3300017473_5	3300017473	2957716	424	7752	0	0	0	25	74.55	0	74.55	MQ	OTU-12248	d__Bacteria;p__Chloroflexota;c__Anaerolineae;o__Anaerolineales;f__envOPS12;g__OLB14;s__	Aquatic	Freshwater	Anoxic_lake_water	29.2	-1.78
3300017473_7	3300017473	2709936	193	20098	0	1	0	40	92.82	2.19	81.87	MQ	OTU-12250	d__Bacteria;p__Proteobacteria;c__Gammaproteobacteria;o__Betaproteobacteriales;f__Rhodocyclaceae;g__UBA2250;s__	Aquatic	Freshwater	Anoxic_lake_water	29.2	-1.78
3300017473_6	3300017473	2891916	112	50190	0	1	0	38	91.4	1.61	83.35	MQ	OTU-11110	d__Bacteria;p__Bacteroidota;c__Bacteroidia;o__Bacteroidales;f__F082;g__UBA6192;s__	Aquatic	Freshwater	Anoxic_lake_water	29.2	-1.78
3300017473_2	3300017473	4007191	523	9080	0	0	0	36	78.79	2.73	65.14	MQ	OTU-1368	d__Bacteria;p__Chloroflexota;c__Anaerolineae;o__Anaerolineales;f__envOPS12;g__UBA5195;s__	Aquatic	Freshwater	Anoxic_lake_water	29.2	-1.78
3300017473_26	3300017473	1225090	156	9222	0	1	0	26	80.25	0.44	78.05	MQ	OTU-1610	d__Bacteria;p__Firmicutes;c__Bacilli;o__ML615J-28;f__CAG-313;g__;s__	Aquatic	Freshwater	Anoxic_lake_water	29.2	-1.78
3300017473_27	3300017473	1174655	158	8448	0	1	0	30	65.7	0.67	62.35	MQ	OTU-1611	d__Bacteria;p__Firmicutes;c__Bacilli;o__Izimaplasmatales;f__UBA5603;g__;s__	Aquatic	Freshwater	Anoxic_lake_water	29.2	-1.78
3300017473_21	3300017473	1476522	103	19999	0	0	0	19	61.72	1.29	55.27	MQ	OTU-11011	d__Bacteria;p__Desulfobacterota;c__BSN033;o__BSN033;f__UBA1163;g__RBG-16-49-23;s__	Aquatic	Freshwater	Anoxic_lake_water	29.2	-1.78
3300017473_22	3300017473	1432537	225	7187	0	0	0	19	56.03	0	56.03	MQ	OTU-1613	d__Bacteria;p__Cloacimonadota;c__Cloacimonadia;o__Cloacimonadales;f__Cloacimonadaceae;g__;s__	Aquatic	Freshwater	Anoxic_lake_water	29.2	-1.78
3300017473_29	3300017473	1055881	81	18467	1	1	1	39	79.44	2.8	65.44	MQ	OTU-11661	d__Archaea;p__UAP2;c__;o__;f__;g__;s__	Aquatic	Freshwater	Anoxic_lake_water	29.2	-1.78
3300017498_32	3300017498	1082151	218	5038	0	1	1	15	50.23	0	50.23	MQ	OTU-15989	d__Bacteria;p__Cloacimonadota;c__Cloacimonadia;o__Cloacimonadales;f__Cloacimonadaceae;g__;s__	Aquatic	Freshwater	Anoxic_lake_water	29.1756	-2.0288
3300017498_12	3300017498	2207506	159	22876	1	1	1	37	75.82	1.65	67.57	MQ	OTU-17045	d__Bacteria;p__Marinisomatota;c__UBA2242;o__UBA2242;f__UBA2242;g__;s__	Aquatic	Freshwater	Anoxic_lake_water	29.1756	-2.0288
3300017498_13	3300017498	2032117	208	11351	1	1	1	21	68.35	1.08	62.95	MQ	OTU-7811	d__Bacteria;p__Bacteroidota;c__Bacteroidia;o__Bacteroidales;f__Lentimicrobiaceae;g__;s__	Aquatic	Freshwater	Anoxic_lake_water	29.1756	-2.0288
3300017498_16	3300017498	1964127	184	13689	0	1	0	35	80.52	0.55	77.77	MQ	OTU-7722	d__Bacteria;p__Cloacimonadota;c__Cloacimonadia;o__Cloacimonadales;f__Cloacimonadaceae;g__;s__	Aquatic	Freshwater	Anoxic_lake_water	29.1756	-2.0288
3300017498_17	3300017498	1949253	46	67900	2	1	1	41	92.74	0	92.74	HQ	OTU-7723	d__Bacteria;p__Chloroflexota;c__Dehalococcoidia;o__GIF9;f__UBA5629;g__UBA1162;s__	Aquatic	Freshwater	Anoxic_lake_water	29.1756	-2.0288
3300017498_14	3300017498	2017078	335	6555	0	0	0	22	65.77	1.34	59.07	MQ	OTU-5672	d__Bacteria;p__Bacteroidota;c__Bacteroidia;o__Bacteroidales;f__UBA12481;g__UBA12481;s__	Aquatic	Freshwater	Anoxic_lake_water	29.1756	-2.0288
3300017498_8	3300017498	2610536	123	33732	1	1	1	45	95.48	4.73	71.83	HQ	OTU-8837	d__Bacteria;p__Desulfobacterota;c__Syntrophia;o__Syntrophales;f__UBA2192;g__;s__	Aquatic	Freshwater	Anoxic_lake_water	29.1756	-2.0288
3300017498_23	3300017498	1505962	187	10230	1	0	0	35	66.1	1.69	57.65	MQ	OTU-17055	d__Bacteria;p__Bipolaricaulota;c__Bipolaricaulia;o__UBA7950;f__UBA7950;g__;s__	Aquatic	Freshwater	Anoxic_lake_water	29.1756	-2.0288
3300017498_22	3300017498	1540531	250	6757	0	0	0	22	82.27	4.19	61.32	MQ	OTU-6456	d__Bacteria;p__Actinobacteriota;c__UBA1414;o__UBA1414;f__;g__;s__	Aquatic	Freshwater	Anoxic_lake_water	29.1756	-2.0288
3300017498_28	3300017498	1189285	81	20047	1	1	1	17	83.51	4.81	59.46	MQ	OTU-16410	d__Archaea;p__Altiarchaeota;c__Altiarchaeia;o__SCGC-AAA252-I15;f__SCGC-AAA252-I15;g__;s__	Aquatic	Freshwater	Anoxic_lake_water	29.1756	-2.0288
3300017498_6	3300017498	2995929	370	9283	0	0	0	33	82.67	4.35	60.92	MQ	OTU-12172	d__Bacteria;p__Desulfobacterota;c__BSN033;o__BSN033;f__UBA1163;g__;s__	Aquatic	Freshwater	Anoxic_lake_water	29.1756	-2.0288
3300017498_46	3300017498	689191	110	6796	0	1	0	12	67.83	1.47	60.48	MQ	OTU-6755	d__Archaea;p__Nanoarchaeota;c__Woesearchaeia;o__CG1-02-33-12;f__CG1-02-33-12;g__CG1-02-33-12;s__	Aquatic	Freshwater	Anoxic_lake_water	29.1756	-2.0288
3300017498_49	3300017498	634115	37	24447	1	1	1	46	61.03	1.39	54.08	MQ	OTU-251	d__Bacteria;p__Patescibacteria;c__ABY1;o__UBA2591;f__UBA6264;g__;s__	Aquatic	Freshwater	Anoxic_lake_water	29.1756	-2.0288
3300017526_25	3300017526	1481645	46	66013	1	1	1	14	97.2	0.93	92.55	MQ	OTU-7048	d__Archaea;p__Crenarchaeota;c__Bathyarchaeia;o__40CM-2-53-6;f__RBG-13-38-9;g__;s__	Aquatic	Freshwater	Anoxic_lake_water	29.1756	-2.0288
3300017526_36	3300017526	1217702	137	11286	0	0	0	26	59.28	1.75	50.53	MQ	OTU-7722	d__Bacteria;p__Cloacimonadota;c__Cloacimonadia;o__Cloacimonadales;f__Cloacimonadaceae;g__;s__	Aquatic	Freshwater	Anoxic_lake_water	29.1756	-2.0288
3300017526_37	3300017526	1183777	151	9030	1	1	1	32	80.82	1.71	72.27	MQ	OTU-16408	d__Bacteria;p__Margulisbacteria;c__WOR-1;o__;f__;g__;s__	Aquatic	Freshwater	Anoxic_lake_water	29.1756	-2.0288
3300017526_32	3300017526	1443376	245	6256	1	0	0	28	72.95	0.16	72.15	MQ	OTU-16411	d__Archaea;p__Halobacterota;c__Methanosarcinia;o__Methanotrichales;f__Methanotrichaceae;g__Methanothrix_A;s__	Aquatic	Freshwater	Anoxic_lake_water	29.1756	-2.0288
3300017526_31	3300017526	1525592	256	6281	0	1	1	32	79.11	0.06	78.81	MQ	OTU-15989	d__Bacteria;p__Cloacimonadota;c__Cloacimonadia;o__Cloacimonadales;f__Cloacimonadaceae;g__;s__	Aquatic	Freshwater	Anoxic_lake_water	29.1756	-2.0288
3300017526_13	3300017526	2591766	96	45118	1	0	1	47	96.13	3.44	78.93	MQ	OTU-8837	d__Bacteria;p__Desulfobacterota;c__Syntrophia;o__Syntrophales;f__UBA2192;g__;s__	Aquatic	Freshwater	Anoxic_lake_water	29.1756	-2.0288
3300017526_17	3300017526	2365540	140	27700	2	1	1	37	93.41	1.2	87.41	HQ	OTU-17045	d__Bacteria;p__Marinisomatota;c__UBA2242;o__UBA2242;f__UBA2242;g__;s__	Aquatic	Freshwater	Anoxic_lake_water	29.1756	-2.0288
3300017526_10	3300017526	2709921	291	11265	0	0	0	29	85.16	4.19	64.21	MQ	OTU-12172	d__Bacteria;p__Desulfobacterota;c__BSN033;o__BSN033;f__UBA1163;g__;s__	Aquatic	Freshwater	Anoxic_lake_water	29.1756	-2.0288
3300017526_18	3300017526	2199174	167	18592	1	1	3	41	87.82	0.84	83.62	MQ	OTU-9620	d__Bacteria;p__Desulfobacterota_B;c__Syntrophorhabdia;o__Syntrophorhabdales;f__Syntrophorhabdaceae;g__;s__	Aquatic	Freshwater	Anoxic_lake_water	29.1756	-2.0288
3300017526_29	3300017526	1637180	177	11065	1	0	1	36	83.77	4.58	60.87	MQ	OTU-6409	d__Archaea;p__Halobacterota;c__Methanosarcinia;o__Syntrophoarchaeales;f__ANME-1ex4572;g__;s__	Aquatic	Freshwater	Anoxic_lake_water	29.1756	-2.0288
3300017526_34	3300017526	1344572	199	7239	0	1	0	15	65.44	0.31	63.89	MQ	OTU-16409	d__Bacteria;p__Omnitrophota;c__UBA8468;o__;f__;g__;s__	Aquatic	Freshwater	Anoxic_lake_water	29.1756	-2.0288
3300017526_35	3300017526	1245703	70	24151	1	1	1	20	83.26	2.85	69.01	MQ	OTU-16410	d__Archaea;p__Altiarchaeota;c__Altiarchaeia;o__SCGC-AAA252-I15;f__SCGC-AAA252-I15;g__;s__	Aquatic	Freshwater	Anoxic_lake_water	29.1756	-2.0288
3300017526_7	3300017526	2944865	209	18663	1	0	0	40	92.85	2.56	80.05	MQ	OTU-11010	d__Bacteria;p__Acidobacteriota;c__Aminicenantia;o__Aminicenantales;f__UBA4085;g__;s__	Aquatic	Freshwater	Anoxic_lake_water	29.1756	-2.0288
3300017526_65	3300017526	487554	81	6734	0	1	0	22	50.95	0	50.95	MQ	OTU-5239	d__Bacteria;p__Patescibacteria;c__ABY1;o__UBA2591;f__UBA4787;g__;s__	Aquatic	Freshwater	Anoxic_lake_water	29.1756	-2.0288
3300017526_58	3300017526	613031	85	8316	1	1	0	27	65.8	0.86	61.5	MQ	OTU-250	d__Bacteria;p__Patescibacteria;c__Paceibacteria;o__Paceibacterales;f__CG1-02-41-26;g__CG1-02-41-26;s__	Aquatic	Freshwater	Anoxic_lake_water	29.1756	-2.0288
3300017526_59	3300017526	619435	36	28419	1	1	2	48	61.79	0	61.79	MQ	OTU-251	d__Bacteria;p__Patescibacteria;c__ABY1;o__UBA2591;f__UBA6264;g__;s__	Aquatic	Freshwater	Anoxic_lake_water	29.1756	-2.0288
3300017526_52	3300017526	758583	100	8266	0	0	0	37	58.77	0	58.77	MQ	OTU-255	d__Bacteria;p__Patescibacteria;c__Paceibacteria;o__Paceibacterales;f__UBA5738;g__UBA5738;s__	Aquatic	Freshwater	Anoxic_lake_water	29.1756	-2.0288
3300017526_28	3300017526	1642518	261	6780	0	0	0	35	89.21	4.24	68.01	MQ	OTU-6309	d__Bacteria;p__Caldatribacteriota;c__Caldatribacteriia;o__Caldatribacteriales;f__UBA8910;g__UBA8910;s__	Aquatic	Freshwater	Anoxic_lake_water	29.1756	-2.0288
3300017526_24	3300017526	1834941	251	9254	1	0	0	38	80.96	0.91	76.41	MQ	OTU-6456	d__Bacteria;p__Actinobacteriota;c__UBA1414;o__UBA1414;f__;g__;s__	Aquatic	Freshwater	Anoxic_lake_water	29.1756	-2.0288
3300017526_27	3300017526	1694421	314	5452	1	0	0	25	58.52	0.68	55.12	MQ	OTU-6433	d__Bacteria;p__Verrucomicrobiota;c__Kiritimatiellae;o__UBA8416;f__;g__;s__	Aquatic	Freshwater	Anoxic_lake_water	29.1756	-2.0288
3300017526_21	3300017526	1928580	361	5757	0	0	0	28	62.11	0.85	57.86	MQ	OTU-6441	d__Bacteria;p__Acidobacteriota;c__Aminicenantia;o__Aminicenantales;f__UBA4085;g__RBG-16-66-30;s__	Aquatic	Freshwater	Anoxic_lake_water	29.1756	-2.0288
3300017526_42	3300017526	979275	121	9713	0	1	0	33	76.9	3.47	59.55	MQ	OTU-8945	d__Bacteria;p__Chloroflexota;c__Dehalococcoidia;o__Dehalococcoidales;f__UBA5760;g__;s__	Aquatic	Freshwater	Anoxic_lake_water	29.1756	-2.0288
3300017526_11	3300017526	2676575	213	18375	0	1	1	28	85	0.54	82.3	MQ	OTU-7811	d__Bacteria;p__Bacteroidota;c__Bacteroidia;o__Bacteroidales;f__Lentimicrobiaceae;g__;s__	Aquatic	Freshwater	Anoxic_lake_water	29.1756	-2.0288
3300005682_1	3300005682	927470	2	702705	1	1	1	43	63.39	0.85	59.14	MQ	OTU-15594	d__Bacteria;p__Patescibacteria;c__Saccharimonadia;o__Saccharimonadales;f__Saccharimonadaceae;g__UBA1020;s__UBA1020_sp4	Wastewater	Nutrient_removal	lab-scale_EBPR_bioreactor	153.012	-27.5
3300005688_3	3300005688	894179	15	60142	1	1	1	42	68.81	0	68.81	MQ	OTU-4787	d__Bacteria;p__Patescibacteria;c__Doudnabacteria;o__UBA920;f__UBA920;g__UBA920;s__UBA920_sp1	Wastewater	Nutrient_removal	lab-scale_EBPR_bioreactor	153.012	-27.5
3300005688_1	3300005688	981647	116	10049	1	0	0	40	53.61	0	53.61	MQ	OTU-7727	d__Bacteria;p__Patescibacteria;c__Microgenomatia;o__UBA10105;f__UBA927;g__UBA927;s__UBA927_sp1	Wastewater	Nutrient_removal	lab-scale_EBPR_bioreactor	153.012	-27.5
3300001913_7	3300001913	629251	6	167454	1	1	1	32	71.6	0.57	68.75	MQ	OTU-15797	d__Bacteria;p__Proteobacteria;c__Gammaproteobacteria;o__Francisellales;f__;g__;s__	Tunicates	Ascidians	Ecteinascidia_turbinata	-81.8083	24.5512
3300021483_5	3300021483	1257032	152	9924	1	0	1	41	82.52	1.36	75.72	MQ	OTU-13416	d__Archaea;p__Halobacterota;c__Methanosarcinia;o__Syntrophoarchaeales;f__ANME-1ex4572;g__;s__	Aquatic	Marine	hydrothermal_vent_sediment	-110.596	27.0114
3300021483_4	3300021483	1439147	290	5030	1	0	0	12	55.05	0.67	51.7	MQ	OTU-14958	d__Bacteria;p__Desulfobacterota;c__Desulfobacteria;o__Desulfobacterales;f__Desulfobacteraceae;g__Desulfobacula;s__	Aquatic	Marine	hydrothermal_vent_sediment	-110.596	27.0114
3300021490_8	3300021490	2044773	314	6976	0	1	0	28	77.38	4.61	54.33	MQ	OTU-4826	d__Bacteria;p__Acidobacteriota;c__Aminicenantia;o__Aminicenantales;f__Aminicenantaceae;g__JdFR-80;s__	Aquatic	Marine	hydrothermal_vent_sediment	-110.596	27.0114
3300021490_7	3300021490	2256009	347	7315	0	0	0	37	83.18	2.81	69.13	MQ	OTU-2332	d__Bacteria;p__Chloroflexota;c__Anaerolineae;o__Anaerolineales;f__UBA11579;g__;s__	Aquatic	Marine	hydrothermal_vent_sediment	-110.596	27.0114
3300021490_6	3300021490	2305855	355	7112	1	1	1	28	82.6	1.61	74.55	MQ	OTU-13405	d__Bacteria;p__Bacteroidota;c__Bacteroidia;o__Bacteroidales;f__vadinHA17;g__UBA9300;s__	Aquatic	Marine	hydrothermal_vent_sediment	-110.596	27.0114
3300021490_3	3300021490	2848092	306	11251	1	1	1	30	93.57	2.7	80.07	HQ	OTU-16709	d__Bacteria;p__Bacteroidota;c__Bacteroidia;o__Bacteroidales;f__SM23-62;g__;s__	Aquatic	Marine	hydrothermal_vent_sediment	-110.596	27.0114
3300021490_4	3300021490	2842723	221	17837	1	1	1	40	94.52	3.8	75.52	MQ	OTU-3799	d__Bacteria;p__Desulfobacterota;c__Desulfobacteria;o__Desulfobacterales;f__Desulfosarcinaceae;g__UBA2174;s__	Aquatic	Marine	hydrothermal_vent_sediment	-110.596	27.0114
3300021494_3	3300021494	2823351	305	12479	1	2	1	32	94.68	2.58	81.78	MQ	OTU-14958	d__Bacteria;p__Desulfobacterota;c__Desulfobacteria;o__Desulfobacterales;f__Desulfobacteraceae;g__Desulfobacula;s__	Aquatic	Marine	hydrothermal_vent_sediment	-110.596	27.0114
3300021494_4	3300021494	2677560	252	14037	1	1	1	39	92.9	1.99	82.95	MQ	OTU-3799	d__Bacteria;p__Desulfobacterota;c__Desulfobacteria;o__Desulfobacterales;f__Desulfosarcinaceae;g__UBA2174;s__	Aquatic	Marine	hydrothermal_vent_sediment	-110.596	27.0114
3300021494_7	3300021494	1242056	158	9073	1	1	2	39	70.54	2.48	58.14	MQ	OTU-269	d__Archaea;p__Euryarchaeota;c__Thermococci;o__Thermococcales;f__Thermococcaceae;g__Thermococcus_A;s__	Aquatic	Marine	hydrothermal_vent_sediment	-110.596	27.0114
3300021494_6	3300021494	2028114	302	7367	0	1	0	35	75.03	3.85	55.78	MQ	OTU-4826	d__Bacteria;p__Acidobacteriota;c__Aminicenantia;o__Aminicenantales;f__Aminicenantaceae;g__JdFR-80;s__	Aquatic	Marine	hydrothermal_vent_sediment	-110.596	27.0114
3300021489_5	3300021489	1292162	205	6744	1	0	1	37	74.92	2.01	64.87	MQ	OTU-13416	d__Archaea;p__Halobacterota;c__Methanosarcinia;o__Syntrophoarchaeales;f__ANME-1ex4572;g__;s__	Aquatic	Marine	hydrothermal_vent_sediment	-110.596	27.0114
3300021489_8	3300021489	645011	110	5748	0	1	0	13	59.74	1.87	50.39	MQ	OTU-1185	d__Archaea;p__Nanoarchaeota;c__Woesearchaeia;o__SM23-78;f__SM23-78;g__SM23-78;s__	Aquatic	Marine	hydrothermal_vent_sediment	-110.596	27.0114
3300021467_7	3300021467	3105350	191	25176	1	1	1	37	98.33	2.91	83.78	HQ	OTU-16709	d__Bacteria;p__Bacteroidota;c__Bacteroidia;o__Bacteroidales;f__SM23-62;g__;s__	Aquatic	Marine	hydrothermal_vent_sediment	-110.596	27.0114
3300021467_15	3300021467	1270988	160	9185	1	1	1	38	79.55	1.31	73	MQ	OTU-13416	d__Archaea;p__Halobacterota;c__Methanosarcinia;o__Syntrophoarchaeales;f__ANME-1ex4572;g__;s__	Aquatic	Marine	hydrothermal_vent_sediment	-110.596	27.0114
3300021467_12	3300021467	1127340	197	5748	0	1	2	22	74.23	2.65	60.98	MQ	OTU-2659	d__Archaea;p__Asgardarchaeota;c__Lokiarchaeia;o__Thorarchaeales;f__Thorarchaeaceae;g__;s__	Aquatic	Marine	hydrothermal_vent_sediment	-110.596	27.0114
3300021467_13	3300021467	1443444	137	15558	1	1	2	39	86.44	1.69	77.99	MQ	OTU-3927	d__Bacteria;p__Bipolaricaulota;c__Bipolaricaulia;o__UBA7950;f__UBA7950;g__;s__	Aquatic	Marine	hydrothermal_vent_sediment	-110.596	27.0114
3300021467_23	3300021467	463238	98	4718	0	0	0	8	50.17	0	50.17	MQ	OTU-15360	d__Archaea;p__Crenarchaeota;c__Bathyarchaeia;o__TCS64;f__TCS64;g__RBG-16-57-9;s__	Aquatic	Marine	hydrothermal_vent_sediment	-110.596	27.0114
3300021467_27	3300021467	524557	88	6342	3	2	6	39	53.69	0	53.69	MQ	OTU-2027	d__Archaea;p__UAP2;c__;o__;f__;g__;s__	Aquatic	Marine	hydrothermal_vent_sediment	-110.596	27.0114
3300021467_24	3300021467	605764	121	4975	2	0	2	17	54.64	0.15	53.89	MQ	OTU-8144	d__Bacteria;p__Bipolaricaulota;c__Bipolaricaulia;o__Bipolaricaulales;f__Bipolaricaulaceae;g__64-32;s__	Aquatic	Marine	hydrothermal_vent_sediment	-110.596	27.0114
3300021482_6	3300021482	1057230	162	6953	0	1	0	35	76.09	1.95	66.34	MQ	OTU-13416	d__Archaea;p__Halobacterota;c__Methanosarcinia;o__Syntrophoarchaeales;f__ANME-1ex4572;g__;s__	Aquatic	Marine	hydrothermal_vent_sediment	-110.596	27.0114
3300021482_8	3300021482	675808	104	7247	0	0	0	16	59.93	0	59.93	MQ	OTU-1185	d__Archaea;p__Nanoarchaeota;c__Woesearchaeia;o__SM23-78;f__SM23-78;g__SM23-78;s__	Aquatic	Marine	hydrothermal_vent_sediment	-110.596	27.0114
3300021491_5	3300021491	1280643	182	7680	1	1	1	37	79.55	1.68	71.15	MQ	OTU-13416	d__Archaea;p__Halobacterota;c__Methanosarcinia;o__Syntrophoarchaeales;f__ANME-1ex4572;g__;s__	Aquatic	Marine	hydrothermal_vent_sediment	-110.596	27.0114
3300021499_11	3300021499	550398	86	6564	0	1	0	20	70.26	1.94	60.56	MQ	OTU-16214	d__Archaea;p__Nanoarchaeota;c__Aenigmarchaeia;o__;f__;g__;s__	Aquatic	Marine	hydrothermal_vent_sediment	-110.596	27.0114
3300021499_6	3300021499	693012	107	7700	1	0	2	21	61.75	0	61.75	MQ	OTU-6754	d__Archaea;p__Crenarchaeota;c__Thermoprotei;o__Thermofilales;f__;g__;s__	Aquatic	Marine	hydrothermal_vent_sediment	-110.596	27.0114
3300021499_3	3300021499	1647195	303	5575	2	0	0	30	61.64	0.85	57.39	MQ	OTU-553	d__Bacteria;p__Acidobacteriota;c__Aminicenantia;o__Aminicenantales;f__Aminicenantaceae;g__JdFR-80;s__	Aquatic	Marine	hydrothermal_vent_sediment	-110.596	27.0114
3300021492_5	3300021492	634969	116	5524	1	1	1	32	78.83	0.93	74.18	MQ	OTU-12827	d__Archaea;p__Crenarchaeota;c__Methanomethylicia;o__;f__;g__;s__	Aquatic	Marine	hydrothermal_vent_sediment	-110.596	27.0114
3300024229_6	3300024229	1280139	195	7150	1	0	0	23	89.34	3.48	71.94	MQ	OTU-11746	d__Bacteria;p__Bacteroidota;c__Bacteroidia;o__Flavobacteriales;f__Flavobacteriaceae;g__UBA7446;s__GCA_002862645.1	Aquatic	Marine	seawater	-121.905	36.8313
3300028127_4	3300028127	2953142	150	34361	0	2	0	38	95.79	2.81	81.74	MQ	OTU-3012	d__Bacteria;p__Bacteroidota;c__Bacteroidia;o__Chitinophagales;f__Saprospiraceae;g__UBA1994;s__	Aquatic	Marine	seawater	-121.905	36.8313
3300028127_6	3300028127	2166306	219	12375	1	1	2	34	90.39	2.1	79.89	HQ	OTU-11787	d__Bacteria;p__Proteobacteria;c__Gammaproteobacteria;o__Pseudomonadales;f__Porticoccaceae;g__HTCC2207;s__	Aquatic	Marine	seawater	-121.905	36.8313
3300024318_14	3300024318	976627	185	5312	0	0	0	16	56.09	1.13	50.44	MQ	OTU-2208	d__Bacteria;p__Proteobacteria;c__Alphaproteobacteria;o__Parvibaculales;f__RS24;g__UBA8337;s__	Aquatic	Marine	seawater	-121.905	36.8313
3300024318_13	3300024318	1101489	141	9319	0	0	0	17	73.15	0.81	69.1	MQ	OTU-7955	d__Bacteria;p__Proteobacteria;c__Gammaproteobacteria;o__UBA4575;f__UBA4575;g__UBA4575;s__	Aquatic	Marine	seawater	-121.905	36.8313
3300024318_6	3300024318	2500742	52	94694	1	1	1	37	98.7	0.74	95	HQ	OTU-11787	d__Bacteria;p__Proteobacteria;c__Gammaproteobacteria;o__Pseudomonadales;f__Porticoccaceae;g__HTCC2207;s__	Aquatic	Marine	seawater	-121.905	36.8313
3300024318_9	3300024318	1686518	45	91221	0	1	1	21	51.27	0	51.27	MQ	OTU-4993	d__Bacteria;p__Proteobacteria;c__Alphaproteobacteria;o__Rhodobacterales;f__Rhodobacteraceae;g__Lentibacter;s__Lentibacter_algarum	Aquatic	Marine	seawater	-121.905	36.8313
3300012894_24	3300012894	918193	120	9152	1	0	0	33	85.24	0	85.24	MQ	OTU-33	d__Bacteria;p__Proteobacteria;c__Alphaproteobacteria;o__Caedibacterales;f__UBA9215;g__;s__	Built_environment	Solar_panel	solar_cell_surface	-122.247	37.8764
3300012894_9	3300012894	4568989	72	114538	1	3	0	35	92.84	0	92.84	MQ	OTU-11162	d__Bacteria;p__Bacteroidota;c__Bacteroidia;o__Cytophagales;f__Hymenobacteraceae;g__Hymenobacter;s__	Built_environment	Solar_panel	solar_cell_surface	-122.247	37.8764
3300014815_33	3300014815	939471	38	39074	1	0	0	41	64.35	2.78	50.45	MQ	OTU-3410	d__Bacteria;p__Patescibacteria;c__Saccharimonadia;o__Saccharimonadales;f__Saccharimonadaceae;g__Saccharimonas;s__	Human	Digestive_system	Human_oral	-118.444	34.0722
3300014815_35	3300014815	797279	10	132185	1	1	1	44	65.1	0.85	60.85	MQ	OTU-2214	d__Bacteria;p__Patescibacteria;c__Saccharimonadia;o__Saccharimonadales;f__Saccharimonadaceae;g__UBA10027;s__	Human	Digestive_system	Human_oral	-118.444	34.0722
3300014815_36	3300014815	773793	13	190413	1	0	0	41	64.1	0	64.1	MQ	OTU-3407	d__Bacteria;p__Patescibacteria;c__Saccharimonadia;o__Saccharimonadales;f__Saccharimonadaceae;g__TM7x;s__	Human	Digestive_system	Human_oral	-118.444	34.0722
3300014815_10	3300014815	2876451	273	14008	1	1	1	41	94.09	2.94	79.39	HQ	OTU-16279	d__Bacteria;p__Actinobacteriota;c__Coriobacteriia;o__Coriobacteriales;f__Atopobiaceae;g__Olsenella;s__GCF_001189515.2	Human	Digestive_system	Human_oral	-118.444	34.0722
3300014815_16	3300014815	2461020	124	26303	0	2	0	41	97.62	0	97.62	MQ	OTU-876	d__Bacteria;p__Bacteroidota;c__Bacteroidia;o__Bacteroidales;f__Bacteroidaceae_A;g__Bacteroides_D;s__	Human	Digestive_system	Human_oral	-118.444	34.0722
3300014815_17	3300014815	2440772	58	57431	1	0	0	38	96.67	0	96.67	MQ	OTU-16863	d__Bacteria;p__Bacteroidota;c__Bacteroidia;o__Bacteroidales;f__Bacteroidaceae_A;g__;s__	Human	Digestive_system	Human_oral	-118.444	34.0722
3300014815_27	3300014815	1473244	19	140109	1	1	0	35	94.68	0.71	91.13	MQ	OTU-17126	d__Bacteria;p__Firmicutes_A;c__Clostridia;o__Peptostreptococcales;f__Anaerovoracaceae;g__Eubacterium_M;s__Eubacterium_M_brachy	Human	Digestive_system	Human_oral	-118.444	34.0722
3300014815_24	3300014815	1697596	223	9070	2	2	0	22	88.98	2.96	74.18	MQ	OTU-2260	d__Bacteria;p__Firmicutes_C;c__Negativicutes;o__Veillonellales;f__Veillonellaceae;g__Veillonella;s__Veillonella_parvula	Human	Digestive_system	Human_oral	-118.444	34.0722
3300014815_23	3300014815	1947444	38	100568	1	5	1	47	99.43	0.64	96.23	HQ	OTU-1383	d__Bacteria;p__Proteobacteria;c__Gammaproteobacteria;o__Enterobacterales;f__Pasteurellaceae;g__Aggregatibacter;s__GCF_000466335.1	Human	Digestive_system	Human_oral	-118.444	34.0722
3300014815_22	3300014815	2003771	24	139188	1	1	1	36	90.21	0.37	88.36	HQ	OTU-10290	d__Bacteria;p__Campylobacterota;c__Campylobacteria;o__Campylobacterales;f__Campylobacteraceae;g__Campylobacter_B;s__	Human	Digestive_system	Human_oral	-118.444	34.0722
3300014815_21	3300014815	2029010	36	90935	1	1	1	36	80.26	0	80.26	MQ	OTU-10291	d__Bacteria;p__Bacteroidota;c__Bacteroidia;o__Bacteroidales;f__Bacteroidaceae;g__Alloprevotella;s__Alloprevotella_tannerae	Human	Digestive_system	Human_oral	-118.444	34.0722
3300014815_20	3300014815	2167105	163	19421	1	0	0	39	93.98	4.22	72.88	MQ	OTU-341	d__Bacteria;p__Proteobacteria;c__Gammaproteobacteria;o__Betaproteobacteriales;f__Neisseriaceae;g__Kingella_B;s__GCF_000160435.1	Human	Digestive_system	Human_oral	-118.444	34.0722
3300014815_19	3300014815	2204644	42	97069	1	2	1	34	91.22	0.34	89.52	MQ	OTU-1134	d__Bacteria;p__Bacteroidota;c__Bacteroidia;o__Bacteroidales;f__Bacteroidaceae;g__Prevotella;s__Prevotella_nigrescens	Human	Digestive_system	Human_oral	-118.444	34.0722
3300014815_15	3300014815	2610645	97	46202	1	1	1	41	97.78	0.38	95.88	HQ	OTU-17157	d__Bacteria;p__Bacteroidota;c__Bacteroidia;o__Bacteroidales;f__Tannerellaceae;g__Tannerella;s__GCF_001717525.1	Human	Digestive_system	Human_oral	-118.444	34.0722
3300014815_41	3300014815	475240	71	7124	2	0	2	27	58.6	0	58.6	MQ	OTU-3311	d__Bacteria;p__Patescibacteria;c__Saccharimonadia;o__Saccharimonadales;f__Saccharimonadaceae;g__;s__	Human	Digestive_system	Human_oral	-118.444	34.0722
3300014037_36	3300014037	851476	93	12360	1	0	0	25	61.9	0	61.9	MQ	OTU-8385	d__Bacteria;p__Firmicutes;c__Bacilli;o__Erysipelotrichales;f__Erysipelotrichaceae;g__Solobacterium;s__Solobacterium_extructa	Human	Digestive_system	Human_oral	-118.444	34.0722
3300014037_35	3300014037	946659	50	27667	1	0	0	37	58.95	0.85	54.7	MQ	OTU-10189	d__Bacteria;p__Patescibacteria;c__Saccharimonadia;o__Saccharimonadales;f__Saccharimonadaceae;g__;s__	Human	Digestive_system	Human_oral	-118.444	34.0722
3300014037_31	3300014037	1457953	213	7413	0	1	1	23	84.66	2.15	73.91	MQ	OTU-2260	d__Bacteria;p__Firmicutes_C;c__Negativicutes;o__Veillonellales;f__Veillonellaceae;g__Veillonella;s__Veillonella_parvula	Human	Digestive_system	Human_oral	-118.444	34.0722
3300014037_18	3300014037	2418239	112	29124	1	3	1	49	99.34	0.99	94.39	HQ	OTU-1379	d__Bacteria;p__Actinobacteriota;c__Actinobacteria;o__Actinomycetales;f__Micrococcaceae;g__Rothia;s__Rothia_dentocariosa	Human	Digestive_system	Human_oral	-118.444	34.0722
3300014037_19	3300014037	2386000	263	11334	1	1	1	31	86.44	0	86.44	MQ	OTU-7796	d__Bacteria;p__Synergistota;c__Synergistia;o__Synergistales;f__Aminobacteriaceae;g__Fretibacterium;s__	Human	Digestive_system	Human_oral	-118.444	34.0722
3300014037_39	3300014037	610403	16	184483	1	1	2	35	50	0	50	MQ	OTU-2214	d__Bacteria;p__Patescibacteria;c__Saccharimonadia;o__Saccharimonadales;f__Saccharimonadaceae;g__;s__	Human	Digestive_system	Human_oral	-118.444	34.0722
3300014037_16	3300014037	2478015	236	13370	1	2	1	36	93.8	1.24	87.6	HQ	OTU-8991	d__Bacteria;p__Spirochaetota;c__Spirochaetia;o__Treponematales;f__Treponemataceae;g__Treponema_B;s__	Human	Digestive_system	Human_oral	-118.444	34.0722
3300014037_15	3300014037	2521974	51	70662	1	0	0	40	96.67	3.33	80.02	MQ	OTU-16863	d__Bacteria;p__Bacteroidota;c__Bacteroidia;o__Bacteroidales;f__Bacteroidaceae_A;g__;s__	Human	Digestive_system	Human_oral	-118.444	34.0722
3300014037_22	3300014037	2192471	47	96429	1	3	1	36	74.14	3.45	56.89	MQ	OTU-1134	d__Bacteria;p__Bacteroidota;c__Bacteroidia;o__Bacteroidales;f__Bacteroidaceae;g__Prevotella;s__Prevotella_nigrescens	Human	Digestive_system	Human_oral	-118.444	34.0722
3300014037_21	3300014037	2193672	92	32907	1	1	2	49	95.62	0.9	91.12	HQ	OTU-341	d__Bacteria;p__Proteobacteria;c__Gammaproteobacteria;o__Betaproteobacteriales;f__Neisseriaceae;g__Kingella_B;s__GCF_000160435.1	Human	Digestive_system	Human_oral	-118.444	34.0722
3300014037_27	3300014037	1607093	178	9841	1	0	0	34	88.44	0.31	86.89	MQ	OTU-4300	d__Bacteria;p__Bacteroidota;c__Bacteroidia;o__Bacteroidales;f__Porphyromonadaceae;g__Porphyromonas;s__Porphyromonas_endodontalis	Human	Digestive_system	Human_oral	-118.444	34.0722
3300014037_26	3300014037	1723839	35	70017	1	1	1	30	67.7	0	67.7	MQ	OTU-10291	d__Bacteria;p__Bacteroidota;c__Bacteroidia;o__Bacteroidales;f__Bacteroidaceae;g__Alloprevotella;s__Alloprevotella_tannerae	Human	Digestive_system	Human_oral	-118.444	34.0722
3300014037_24	3300014037	1897389	307	6403	0	0	0	34	77.04	2.23	65.89	MQ	OTU-14808	d__Bacteria;p__Spirochaetota;c__Spirochaetia;o__Treponematales;f__Treponemataceae;g__Treponema_C;s__	Human	Digestive_system	Human_oral	-118.444	34.0722
3300014037_29	3300014037	1487540	206	7854	2	2	1	22	85.1	1.88	75.7	MQ	OTU-1383	d__Bacteria;p__Proteobacteria;c__Gammaproteobacteria;o__Enterobacterales;f__Pasteurellaceae;g__Aggregatibacter;s__GCF_000466335.1	Human	Digestive_system	Human_oral	-118.444	34.0722
3300014037_28	3300014037	1497737	14	171568	1	2	1	36	96.1	0.71	92.55	HQ	OTU-17126	d__Bacteria;p__Firmicutes_A;c__Clostridia;o__Peptostreptococcales;f__Anaerovoracaceae;g__Eubacterium_M;s__Eubacterium_M_brachy	Human	Digestive_system	Human_oral	-118.444	34.0722
3300013753_8	3300013753	3261580	81	61176	1	1	2	48	97.73	5	72.73	HQ	OTU-8994	d__Bacteria;p__Bacteroidota;c__Bacteroidia;o__Bacteroidales;f__Tannerellaceae;g__Tannerella;s__Tannerella_forsythia	Human	Digestive_system	Human_oral	-118.444	34.0722
3300013753_7	3300013753	3519591	55	99720	1	1	0	36	96.28	0.42	94.18	MQ	OTU-1077	d__Bacteria;p__Bacteroidota;c__Bacteroidia;o__Bacteroidales;f__Bacteroidaceae;g__Prevotella;s__Prevotella_conceptionensis	Human	Digestive_system	Human_oral	-118.444	34.0722
3300013753_23	3300013753	1866570	94	31991	1	0	1	34	94.84	1.61	86.79	MQ	OTU-5262	d__Bacteria;p__Firmicutes_A;c__Clostridia;o__Lachnospirales;f__Lachnospiraceae;g__Johnsonella;s__	Human	Digestive_system	Human_oral	-118.444	34.0722
3300013753_22	3300013753	1951071	170	15053	0	2	1	35	80.88	0.66	77.58	MQ	OTU-1379	d__Bacteria;p__Actinobacteriota;c__Actinobacteria;o__Actinomycetales;f__Micrococcaceae;g__Rothia;s__Rothia_dentocariosa	Human	Digestive_system	Human_oral	-118.444	34.0722
3300013753_21	3300013753	2078501	87	59676	1	1	0	20	98.5	4.07	78.15	MQ	OTU-2471	d__Bacteria;p__Firmicutes;c__Bacilli;o__Lactobacillales;f__Streptococcaceae;g__Streptococcus;s__Streptococcus_mutans	Human	Digestive_system	Human_oral	-118.444	34.0722
3300013753_38	3300013753	713896	8	168611	1	1	0	28	65.96	0.71	62.41	MQ	OTU-6070	d__Bacteria;p__Firmicutes_A;c__Clostridia;o__Peptostreptococcales;f__Anaerovoracaceae;g__Eubacterium_N;s__Eubacterium_N_saphenum	Human	Digestive_system	Human_oral	-118.444	34.0722
3300013753_32	3300013753	925639	47	37631	0	0	0	37	74.04	2.7	60.54	MQ	OTU-14641	d__Bacteria;p__Verrucomicrobiota;c__Verrucomicrobiae;o__Opitutales;f__UBA9783;g__UBA9783;s__	Human	Digestive_system	Human_oral	-118.444	34.0722
3300013753_36	3300013753	799129	18	96944	1	0	0	46	63.82	0.85	59.57	MQ	OTU-14643	d__Bacteria;p__Patescibacteria;c__Saccharimonadia;o__Saccharimonadales;f__Saccharimonadaceae;g__UBA1103;s__	Human	Digestive_system	Human_oral	-118.444	34.0722
3300013753_15	3300013753	2413485	204	16030	0	1	0	41	93.33	0.71	89.78	MQ	OTU-13974	d__Bacteria;p__Bacteroidota;c__Bacteroidia;o__Bacteroidales;f__Bacteroidaceae_A;g__Bacteroides_D;s__Bacteroides_D_periocalifornicus	Human	Digestive_system	Human_oral	-118.444	34.0722
3300013753_17	3300013753	2379206	338	8010	2	1	1	33	85.34	1.87	75.99	MQ	OTU-10329	d__Bacteria;p__Bacteroidota;c__Bacteroidia;o__Flavobacteriales;f__Flavobacteriaceae;g__Capnocytophaga;s__Capnocytophaga_ochracea	Human	Digestive_system	Human_oral	-118.444	34.0722
3300013753_18	3300013753	2247173	344	6871	0	0	0	30	85.9	1.57	78.05	MQ	OTU-16279	d__Bacteria;p__Actinobacteriota;c__Coriobacteriia;o__Coriobacteriales;f__Atopobiaceae;g__Olsenella;s__GCF_001189515.2	Human	Digestive_system	Human_oral	-118.444	34.0722
3300014626_1	3300014626	4296526	208	29443	2	4	1	66	98.91	0.22	97.81	HQ	OTU-18	d__Bacteria;p__Proteobacteria;c__Gammaproteobacteria;o__Enterobacterales;f__Enterobacteriaceae;g__Pantoea;s__Pantoea_septica	Built_environment	City	city_subway_metal/plastic	-73.79	40.71
3300014626_2	3300014626	3468240	80	77053	2	6	1	60	99.91	0.68	96.51	HQ	OTU-13061	d__Bacteria;p__Proteobacteria;c__Gammaproteobacteria;o__Pseudomonadales;f__Moraxellaceae;g__Acinetobacter;s__Acinetobacter_ursingii	Built_environment	City	city_subway_metal/plastic	-73.79	40.71
3300014844_2	3300014844	3336348	180	26614	0	0	0	41	94.91	0.97	90.06	MQ	OTU-8654	d__Bacteria;p__Proteobacteria;c__Alphaproteobacteria;o__Caulobacterales;f__Caulobacteraceae;g__Brevundimonas;s__	Built_environment	City	city_subway_metal/plastic	-73.98	40.69
3300014844_1	3300014844	5313970	59	163290	0	4	0	52	98.97	1.77	90.12	MQ	OTU-1080	d__Bacteria;p__Proteobacteria;c__Gammaproteobacteria;o__Pseudomonadales;f__Pseudomonadaceae;g__Pseudomonas_B;s__Pseudomonas_B_luteola	Built_environment	City	city_subway_metal/plastic	-73.98	40.69
3300014628_2	3300014628	3691911	23	514723	4	6	2	68	99.59	0.21	98.54	HQ	OTU-10401	d__Bacteria;p__Firmicutes;c__Bacilli;o__Bacillales;f__Bacillaceae;g__Bacillus;s__	Built_environment	City	city_subway_metal/plastic	-73.94	40.74
3300014628_3	3300014628	2508989	20	272726	2	4	1	42	100	0	100	HQ	OTU-5530	d__Bacteria;p__Proteobacteria;c__Gammaproteobacteria;o__Pseudomonadales;f__Moraxellaceae;g__Enhydrobacter;s__Enhydrobacter_aerosaccus	Built_environment	City	city_subway_metal/plastic	-73.94	40.74
3300014628_1	3300014628	5477135	112	78674	1	0	1	55	99.11	1.86	89.81	MQ	OTU-7736	d__Bacteria;p__Proteobacteria;c__Alphaproteobacteria;o__Sphingomonadales;f__Sphingomonadaceae;g__Novosphingobium;s__Novosphingobium_panipatense	Built_environment	City	city_subway_metal/plastic	-73.94	40.74
3300014912_1	3300014912	6485935	453	20310	1	3	1	47	90.83	1.18	84.93	HQ	OTU-13701	d__Bacteria;p__Actinobacteriota;c__Actinobacteria;o__Corynebacteriales;f__Corynebacteriaceae;g__Rhodococcus;s__	Built_environment	City	city_subway_metal/plastic	-73.92	40.75
3300014912_2	3300014912	4789670	16	927252	1	3	1	66	99.34	0.12	98.74	HQ	OTU-9830	d__Bacteria;p__Proteobacteria;c__Gammaproteobacteria;o__Enterobacterales;f__Enterobacteriaceae;g__Pantoea;s__GCA_002389975.1	Built_environment	City	city_subway_metal/plastic	-73.92	40.75
3300014912_3	3300014912	2628123	493	5491	0	1	2	26	60.96	0	60.96	MQ	OTU-3280	d__Bacteria;p__Firmicutes_A;c__Clostridia;o__Lachnospirales;f__Lachnospiraceae;g__Hungatella;s__Hungatella_celerecrescens_A	Built_environment	City	city_subway_metal/plastic	-73.92	40.75
3300020325_3	3300020325	2151285	188	16092	1	1	1	34	83.6	2.67	70.25	MQ	OTU-7865	d__Bacteria;p__Proteobacteria;c__Alphaproteobacteria;o__Rhodobacterales;f__Rhodobacteraceae;g__TMED111;s__GCA_002689025.1	Aquatic	Marine	Marine	63.5046	20.8151
3300020325_4	3300020325	1162369	184	6455	0	0	0	27	65.9	1.09	60.45	MQ	OTU-11188	d__Bacteria;p__Cyanobacteriota;c__Cyanobacteriia;o__Synechococcales_A;f__Cyanobiaceae;g__Synechococcus_C;s__GCA_001628295.1	Aquatic	Marine	Marine	63.5046	20.8151
3300020365_4	3300020365	2232184	176	20131	1	1	1	28	79.37	0.61	76.32	MQ	OTU-7865	d__Bacteria;p__Proteobacteria;c__Alphaproteobacteria;o__Rhodobacterales;f__Rhodobacteraceae;g__TMED111;s__GCA_002689025.1	Aquatic	Marine	Marine	63.5046	20.8151
3300013338_1	3300013338	5142708	39	311205	0	7	1	50	94.95	4.86	70.65	MQ	OTU-1080	d__Bacteria;p__Proteobacteria;c__Gammaproteobacteria;o__Pseudomonadales;f__Pseudomonadaceae;g__Pseudomonas_B;s__Pseudomonas_B_luteola	Built_environment	City	city_subway_wood	-73.97	40.62
3300013338_2	3300013338	3162749	492	6976	0	0	0	50	77.33	2.02	67.23	MQ	OTU-11604	d__Bacteria;p__Proteobacteria;c__Gammaproteobacteria;o__Enterobacterales;f__Enterobacteriaceae;g__Pantoea;s__GCA_002419935.1	Built_environment	City	city_subway_wood	-73.97	40.62
3300013344_1	3300013344	3543766	18	288152	1	4	2	46	71.17	0.2	70.17	MQ	OTU-2114	d__Bacteria;p__Proteobacteria;c__Gammaproteobacteria;o__Pseudomonadales;f__Pseudomonadaceae;g__Pseudomonas_A;s__Pseudomonas_A_stutzeri_O	Built_environment	City	city_subway_wood	-73.83	40.69
3300013344_2	3300013344	3475806	72	86741	0	3	0	50	80.89	3.62	62.79	MQ	OTU-17996	d__Bacteria;p__Proteobacteria;c__Gammaproteobacteria;o__Enterobacterales;f__Enterobacteriaceae;g__Escherichia_A;s__GCA_002482285.1	Built_environment	City	city_subway_wood	-73.83	40.69
3300011164_4	3300011164	3052334	435	8001	0	0	0	46	63.79	0	63.79	MQ	OTU-16335	d__Bacteria;p__Proteobacteria;c__Gammaproteobacteria;o__Xanthomonadales;f__Xanthomonadaceae;g__Stenotrophomonas;s__Stenotrophomonas_maltophilia_C	Built_environment	City	city_subway_wood	-73.87	40.87
3300011164_2	3300011164	4964880	94	94146	0	2	0	48	51.99	0	51.99	MQ	OTU-9606	d__Bacteria;p__Proteobacteria;c__Gammaproteobacteria;o__Enterobacterales;f__Enterobacteriaceae;g__Klebsiella;s__Klebsiella_pneumoniae	Built_environment	City	city_subway_wood	-73.87	40.87
3300011164_3	3300011164	4257573	199	30861	1	0	1	44	95.46	1.71	86.91	MQ	OTU-1759	d__Bacteria;p__Proteobacteria;c__Gammaproteobacteria;o__Pseudomonadales;f__Pseudomonadaceae;g__Pseudomonas_A;s__Pseudomonas_A_stutzeri	Built_environment	City	city_subway_wood	-73.87	40.87
3300011212_2	3300011212	3016847	109	41568	1	1	1	36	64.48	1.72	55.88	MQ	OTU-1759	d__Bacteria;p__Proteobacteria;c__Gammaproteobacteria;o__Pseudomonadales;f__Pseudomonadaceae;g__Pseudomonas_A;s__Pseudomonas_A_stutzeri	Built_environment	City	city_subway_wood	-73.89	40.86
3300011212_3	3300011212	3010612	129	31951	0	1	0	25	61.55	0	61.55	MQ	OTU-10668	d__Bacteria;p__Proteobacteria;c__Gammaproteobacteria;o__Pseudomonadales;f__Pseudomonadaceae;g__Pseudomonas_A;s__	Built_environment	City	city_subway_wood	-73.89	40.86
3300011212_4	3300011212	2644523	263	13175	0	0	0	43	82.95	0.65	79.7	MQ	OTU-10950	d__Bacteria;p__Proteobacteria;c__Alphaproteobacteria;o__Caulobacterales;f__Caulobacteraceae;g__Brevundimonas;s__	Built_environment	City	city_subway_wood	-73.89	40.86
3300011212_5	3300011212	2255401	380	6119	1	3	1	19	56.9	0	56.9	MQ	OTU-845	d__Bacteria;p__Firmicutes_A;c__Clostridia;o__Clostridiales;f__Clostridiaceae;g__Clostridium_J;s__Clostridium_J_sulfidigenes	Built_environment	City	city_subway_wood	-73.89	40.86
3300011236_1	3300011236	4533810	156	48568	0	3	0	54	96.46	0.56	93.66	MQ	OTU-4915	d__Bacteria;p__Proteobacteria;c__Gammaproteobacteria;o__Enterobacterales;f__Enterobacteriaceae;g__Leclercia;s__Leclercia_adecarboxylata	Built_environment	City	city_subway_wood	-73.97	40.65
3300011236_2	3300011236	3873129	49	119299	0	0	0	42	96.94	0	96.94	MQ	OTU-11872	d__Bacteria;p__Proteobacteria;c__Alphaproteobacteria;o__Rhizobiales;f__Rhizobiaceae;g__Ochrobactrum;s__Ochrobactrum_intermedium	Built_environment	City	city_subway_wood	-73.97	40.65
3300011236_4	3300011236	3371409	312	14386	0	3	0	14	96.74	2.37	84.89	MQ	OTU-5931	d__Bacteria;p__Firmicutes;c__Bacilli;o__Bacillales_A;f__Planococcaceae;g__Kurthia;s__GCA_002418445.1	Built_environment	City	city_subway_wood	-73.97	40.65
3300011236_5	3300011236	3047961	486	6557	0	0	0	35	67.73	0.33	66.08	MQ	OTU-1759	d__Bacteria;p__Proteobacteria;c__Gammaproteobacteria;o__Pseudomonadales;f__Pseudomonadaceae;g__Pseudomonas_A;s__Pseudomonas_A_stutzeri	Built_environment	City	city_subway_wood	-73.97	40.65
3300014004_2	3300014004	4735400	39	308783	0	6	1	73	98.87	0.76	95.07	MQ	OTU-4915	d__Bacteria;p__Proteobacteria;c__Gammaproteobacteria;o__Enterobacterales;f__Enterobacteriaceae;g__Leclercia;s__Leclercia_adecarboxylata	Built_environment	City	city_subway_wood	-73.98	40.67
3300029777_19	3300029777	1988850	6	363724	1	2	1	46	97.99	0.34	96.29	HQ	OTU-18020	d__Bacteria;p__Firmicutes_A;c__Clostridia;o__Oscillospirales;f__DTU089;g__CAG-180;s__GCA_000432435.1	Human	Digestive_system	Human_feces	-76.6259	39.2885
3300029777_18	3300029777	2117585	71	41316	4	7	3	70	91.2	0.08	90.8	HQ	OTU-14746	d__Bacteria;p__Firmicutes_C;c__Negativicutes;o__Selenomonadales;f__Selenomonadaceae;g__Mitsuokella;s__Mitsuokella_jalaludinii	Human	Digestive_system	Human_feces	-76.6259	39.2885
3300029777_17	3300029777	2119305	41	75552	1	3	1	43	73.5	0	73.5	MQ	OTU-2564	d__Bacteria;p__Bacteroidota;c__Bacteroidia;o__Bacteroidales;f__Bacteroidaceae;g__Prevotellamassilia;s__Prevotellamassilia_timonensis	Human	Digestive_system	Human_feces	-76.6259	39.2885
3300029777_16	3300029777	2123879	322	7142	1	0	0	37	77.42	4.02	57.32	MQ	OTU-7210	d__Bacteria;p__Firmicutes_A;c__Clostridia;o__Oscillospirales;f__Ruminococcaceae;g__Subdoligranulum;s__Subdoligranulum_formicilis	Human	Digestive_system	Human_feces	-76.6259	39.2885
3300029777_15	3300029777	2229127	42	71664	3	2	1	47	93.39	0	93.39	HQ	OTU-2558	d__Bacteria;p__Firmicutes_C;c__Negativicutes;o__Acidaminococcales;f__Acidaminococcaceae;g__Acidaminococcus;s__Acidaminococcus_fermentans	Human	Digestive_system	Human_feces	-76.6259	39.2885
3300029777_11	3300029777	2386798	15	164912	4	5	2	54	99.98	1.5	92.48	HQ	OTU-12878	d__Bacteria;p__Firmicutes_C;c__Negativicutes;o__Acidaminococcales;f__Acidaminococcaceae;g__CAG-207;s__GCA_000436295.1	Human	Digestive_system	Human_feces	-76.6259	39.2885
3300029777_10	3300029777	2643284	46	87852	0	3	1	41	95.9	0	95.9	MQ	OTU-8068	d__Bacteria;p__Bacteroidota;c__Bacteroidia;o__Bacteroidales;f__Bacteroidaceae;g__Prevotella;s__UBA10664	Human	Digestive_system	Human_feces	-76.6259	39.2885
3300029777_20	3300029777	1715034	14	216347	0	1	0	36	73.83	0.67	70.48	MQ	OTU-15793	d__Bacteria;p__Firmicutes_A;c__Clostridia;o__Oscillospirales;f__Ruminococcaceae;g__Ruminococcus_C;s__GCA_000437175.1	Human	Digestive_system	Human_feces	-76.6259	39.2885
3300029777_21	3300029777	1672205	105	24248	0	0	0	28	75.62	0	75.62	MQ	OTU-12534	d__Bacteria;p__Firmicutes_A;c__Clostridia;o__Oscillospirales;f__Oscillospiraceae;g__CAG-103;s__	Human	Digestive_system	Human_feces	-76.6259	39.2885
3300029777_24	3300029777	1202846	184	7216	1	1	1	38	57.57	0	57.57	MQ	OTU-15479	d__Bacteria;p__Actinobacteriota;c__Coriobacteriia;o__Coriobacteriales;f__Atopobiaceae;g__UBA1382;s__	Human	Digestive_system	Human_feces	-76.6259	39.2885
3300029777_14	3300029777	2238366	43	81225	1	2	2	30	73.93	0	73.93	MQ	OTU-14319	d__Bacteria;p__Bacteroidota;c__Bacteroidia;o__Bacteroidales;f__Bacteroidaceae;g__Prevotella;s__GCF_002251385.1	Human	Digestive_system	Human_feces	-76.6259	39.2885
3300013631_1	3300013631	5927380	70	152651	1	4	1	57	99.76	0.94	95.06	HQ	OTU-11287	d__Bacteria;p__Proteobacteria;c__Gammaproteobacteria;o__Pseudomonadales;f__Pseudomonadaceae;g__Pseudomonas_E;s__Pseudomonas_E_lactis	Built_environment	City	city_subway_metal	-73.82	40.63
3300011796_4	3300011796	2131749	179	19338	1	2	1	43	94.82	0.38	92.92	HQ	OTU-8156	d__Bacteria;p__Firmicutes;c__Bacilli;o__Lactobacillales;f__Streptococcaceae;g__Lactococcus;s__Lactococcus_lactis	Built_environment	City	city_subway_metal	-73.81	40.6
3300011796_3	3300011796	4873016	77	109151	1	3	1	73	100	0.49	97.55	HQ	OTU-7239	d__Bacteria;p__Bacteroidota;c__Bacteroidia;o__Flavobacteriales;f__Weeksellaceae;g__Chryseobacterium;s__Chryseobacterium_indologenes	Built_environment	City	city_subway_metal	-73.81	40.6
3300011796_2	3300011796	5334633	41	217257	0	4	0	60	95.16	3.37	78.31	MQ	OTU-546	d__Bacteria;p__Proteobacteria;c__Gammaproteobacteria;o__Enterobacterales;f__Enterobacteriaceae;g__Klebsiella_A;s__	Built_environment	City	city_subway_metal	-73.81	40.6
3300011796_1	3300011796	5450459	137	59622	2	4	2	63	92.44	3.4	75.44	HQ	OTU-4710	d__Bacteria;p__Proteobacteria;c__Gammaproteobacteria;o__Enterobacterales;f__Enterobacteriaceae;g__Klebsiella;s__Klebsiella_variicola	Built_environment	City	city_subway_metal	-73.81	40.6
3300011389_3	3300011389	2303687	363	6887	2	2	1	19	76.81	0.33	75.16	MQ	OTU-5532	d__Bacteria;p__Firmicutes;c__Bacilli;o__Exiguobacterales;f__Exiguobacteraceae;g__Exiguobacterium_A;s__Exiguobacterium_A_acetylicum	Built_environment	City	city_subway_metal	-73.82	40.68
3300011389_2	3300011389	3360704	232	19841	0	3	0	53	95.12	0.85	90.87	MQ	OTU-13061	d__Bacteria;p__Proteobacteria;c__Gammaproteobacteria;o__Pseudomonadales;f__Moraxellaceae;g__Acinetobacter;s__Acinetobacter_ursingii	Built_environment	City	city_subway_metal	-73.82	40.68
3300011389_1	3300011389	4497351	20	350964	1	3	1	51	99.45	1.16	93.65	HQ	OTU-1759	d__Bacteria;p__Proteobacteria;c__Gammaproteobacteria;o__Pseudomonadales;f__Pseudomonadaceae;g__Pseudomonas_A;s__Pseudomonas_A_stutzeri	Built_environment	City	city_subway_metal	-73.82	40.68
3300011691_1	3300011691	4735019	34	238577	0	2	0	48	98.77	0.14	98.07	MQ	OTU-1759	d__Bacteria;p__Proteobacteria;c__Gammaproteobacteria;o__Pseudomonadales;f__Pseudomonadaceae;g__Pseudomonas_A;s__Pseudomonas_A_stutzeri	Built_environment	City	city_subway_metal	-73.82	40.68
3300011659_3	3300011659	2842753	149	27886	1	2	1	34	97.55	1.1	92.05	HQ	OTU-17238	d__Bacteria;p__Bacteroidota;c__Bacteroidia;o__Flavobacteriales;f__Weeksellaceae;g__Chryseobacterium_B;s__GCA_002476905.1	Built_environment	City	city_subway_metal	-73.82	40.68
3300011659_1	3300011659	4582747	33	239255	7	8	2	56	99.34	1.21	93.29	HQ	OTU-17236	d__Bacteria;p__Firmicutes;c__Bacilli;o__Bacillales_A;f__Planococcaceae;g__Lysinibacillus;s__Lysinibacillus_sp2	Built_environment	City	city_subway_metal	-73.82	40.68
3300011659_2	3300011659	2889350	28	165842	1	6	1	60	95.62	0.27	94.27	HQ	OTU-4244	d__Bacteria;p__Proteobacteria;c__Gammaproteobacteria;o__Pseudomonadales;f__Moraxellaceae;g__Acinetobacter;s__Acinetobacter_radioresistens	Built_environment	City	city_subway_metal	-73.82	40.68
3300013980_1	3300013980	5255701	45	179998	1	2	1	68	99.66	0.2	98.66	HQ	OTU-17028	d__Bacteria;p__Proteobacteria;c__Gammaproteobacteria;o__Xanthomonadales;f__Xanthomonadaceae;g__Stenotrophomonas;s__Stenotrophomonas_maltophilia_A	Built_environment	City	city_subway_metal	-73.82	40.68
3300011453_1	3300011453	4475677	14	484623	1	7	2	64	98.03	0.25	96.78	HQ	OTU-9830	d__Bacteria;p__Proteobacteria;c__Gammaproteobacteria;o__Enterobacterales;f__Enterobacteriaceae;g__Pantoea;s__GCA_002431095.1	Built_environment	City	city_subway_metal	-73.82	40.68
3300011453_2	3300011453	1683881	330	5080	0	0	0	23	55.55	0.08	55.15	MQ	OTU-11784	d__Bacteria;p__Actinobacteriota;c__Actinobacteria;o__Actinomycetales;f__Dermatophilaceae;g__Dermacoccus;s__Dermacoccus_nishinomiyaensis	Built_environment	City	city_subway_metal	-73.82	40.68
3300021326_42	3300021326	1421808	24	151574	2	0	4	31	56.9	0	56.9	MQ	OTU-17097	d__Bacteria;p__Firmicutes_A;c__Clostridia;o__Lachnospirales;f__Lachnospiraceae;g__Oribacterium;s__GCA_002371295.1	Mammals	Digestive_system	Goate_feces	-119.841	34.4149
3300021326_13	3300021326	3557852	23	203102	2	4	0	51	99.73	0.65	96.48	MQ	OTU-3915	d__Bacteria;p__Bacteroidota;c__Bacteroidia;o__Bacteroidales;f__Marinilabiliaceae;g__;s__	Mammals	Digestive_system	Goate_feces	-119.841	34.4149
3300021326_15	3300021326	3469123	27	205232	1	5	2	55	97.74	1.13	92.09	HQ	OTU-9080	d__Bacteria;p__Bacteroidota;c__Bacteroidia;o__Bacteroidales;f__UBA3663;g__UBA3663;s__GCA_002373755.1	Mammals	Digestive_system	Goate_feces	-119.841	34.4149
3300021326_38	3300021326	1517376	184	10019	0	0	2	16	71	2.46	58.7	MQ	OTU-1960	d__Bacteria;p__Firmicutes_A;c__Clostridia;o__Lachnospirales;f__Lachnospiraceae;g__;s__	Mammals	Digestive_system	Goate_feces	-119.841	34.4149
3300021326_37	3300021326	1736749	283	6348	2	0	1	26	65.71	1.93	56.06	MQ	OTU-9301	d__Bacteria;p__Firmicutes_A;c__Clostridia;o__Lachnospirales;f__Lachnospiraceae;g__;s__	Mammals	Digestive_system	Goate_feces	-119.841	34.4149
3300021326_36	3300021326	1948878	4	1033623	0	2	2	43	96.64	0	96.64	MQ	OTU-8467	d__Bacteria;p__Firmicutes_A;c__Clostridia;o__Oscillospirales;f__DTU089;g__CAG-180;s__	Mammals	Digestive_system	Goate_feces	-119.841	34.4149
3300021326_35	3300021326	1975177	40	95385	1	0	0	24	95.3	1.01	90.25	MQ	OTU-15678	d__Bacteria;p__Firmicutes_A;c__Clostridia;o__;f__;g__;s__	Mammals	Digestive_system	Goate_feces	-119.841	34.4149
3300021326_34	3300021326	1997128	338	5882	0	0	0	35	55.8	1.01	50.75	MQ	OTU-6360	d__Bacteria;p__Firmicutes_A;c__Clostridia;o__Oscillospirales;f__Oscillospiraceae;g__;s__	Mammals	Digestive_system	Goate_feces	-119.841	34.4149
3300021326_33	3300021326	2009011	155	18274	2	2	3	39	86.84	0.24	85.64	MQ	OTU-17195	d__Bacteria;p__Bacteroidota;c__Bacteroidia;o__Bacteroidales;f__UBA932;g__RC9;s__	Mammals	Digestive_system	Goate_feces	-119.841	34.4149
3300021326_32	3300021326	2042330	147	17408	1	4	1	41	94.76	3.82	75.66	MQ	OTU-13050	d__Archaea;p__Thermoplasmatota;c__Thermoplasmata_A;o__Methanomassiliicoccales;f__Methanomethylophilaceae;g__;s__	Mammals	Digestive_system	Goate_feces	-119.841	34.4149
3300021326_31	3300021326	2119065	19	200064	3	3	1	45	93.29	0	93.29	HQ	OTU-15682	d__Bacteria;p__Firmicutes_A;c__Clostridia;o__Oscillospirales;f__Oscillospiraceae;g__CAG-83;s__	Mammals	Digestive_system	Goate_feces	-119.841	34.4149
3300021326_8	3300021326	4184879	76	117141	0	0	0	47	100	0.68	96.6	MQ	OTU-5665	d__Bacteria;p__Firmicutes_A;c__Clostridia;o__Oscillospirales;f__Ruminococcaceae;g__Ruminococcus_D;s__Ruminococcus_D_albus_A	Mammals	Digestive_system	Goate_feces	-119.841	34.4149
3300021326_11	3300021326	4005971	29	172790	0	4	0	63	100	0	100	MQ	OTU-17094	d__Bacteria;p__Bacteroidota;c__Bacteroidia;o__Bacteroidales;f__Paludibacteraceae;g__UBA1723;s__	Mammals	Digestive_system	Goate_feces	-119.841	34.4149
3300021326_19	3300021326	2830831	384	8566	0	2	0	37	80.92	1.42	73.82	MQ	OTU-11794	d__Bacteria;p__Firmicutes;c__Bacilli;o__Lactobacillales;f__Enterococcaceae;g__Enterococcus_D;s__Enterococcus_D_casseliflavus	Mammals	Digestive_system	Goate_feces	-119.841	34.4149
3300021326_28	3300021326	2278865	6	684945	1	3	0	41	100	0.27	98.65	MQ	OTU-17192	d__Bacteria;p__Bacteroidota;c__Bacteroidia;o__Bacteroidales;f__Paludibacteraceae;g__UBA4363;s__	Mammals	Digestive_system	Goate_feces	-119.841	34.4149
3300021326_29	3300021326	2155196	273	9211	1	5	4	45	79.15	0.17	78.3	MQ	OTU-14659	d__Bacteria;p__Firmicutes_C;c__Negativicutes;o__Selenomonadales;f__Selenomonadaceae;g__Selenomonas_B;s__	Mammals	Digestive_system	Goate_feces	-119.841	34.4149
3300021326_21	3300021326	2791970	41	90016	1	3	0	42	99.3	0.7	95.8	MQ	OTU-14660	d__Bacteria;p__Spirochaetota;c__Spirochaetia;o__Treponematales;f__Treponemataceae;g__Treponema_D;s__	Mammals	Digestive_system	Goate_feces	-119.841	34.4149
3300021326_22	3300021326	2754008	54	86151	0	0	2	36	98.25	4.59	75.3	MQ	OTU-12626	d__Bacteria;p__Firmicutes_A;c__Clostridia;o__Lachnospirales;f__Lachnospiraceae;g__XBD2001;s__GCF_900116395.1	Mammals	Digestive_system	Goate_feces	-119.841	34.4149
3300021326_23	3300021326	2674376	26	158362	1	2	1	46	100	1.28	93.6	HQ	OTU-6916	d__Bacteria;p__Actinobacteriota;c__Coriobacteriia;o__Coriobacteriales;f__Eggerthellaceae;g__UBA9715;s__	Mammals	Digestive_system	Goate_feces	-119.841	34.4149
3300021326_24	3300021326	2707402	9	514018	0	0	2	25	90.27	1.9	80.77	MQ	OTU-17198	d__Bacteria;p__Firmicutes_A;c__Clostridia;o__Lachnospirales;f__Lachnospiraceae;g__;s__	Mammals	Digestive_system	Goate_feces	-119.841	34.4149
3300021326_25	3300021326	2643882	18	251731	0	3	0	42	94.89	0.54	92.19	MQ	OTU-6917	d__Bacteria;p__Bacteroidota;c__Bacteroidia;o__Bacteroidales;f__Paludibacteraceae;g__RF16;s__	Mammals	Digestive_system	Goate_feces	-119.841	34.4149
3300021326_26	3300021326	2371716	13	356031	0	1	0	49	100	0	100	MQ	OTU-6918	d__Bacteria;p__Actinobacteriota;c__Coriobacteriia;o__Coriobacteriales;f__Eggerthellaceae;g__Denitrobacterium;s__	Mammals	Digestive_system	Goate_feces	-119.841	34.4149
3300021326_27	3300021326	2281057	28	356849	0	2	0	45	92.52	0	92.52	MQ	OTU-6919	d__Bacteria;p__Bacteroidota;c__Bacteroidia;o__Bacteroidales;f__UBA932;g__UBA1232;s__GCA_002309115.1	Mammals	Digestive_system	Goate_feces	-119.841	34.4149
3300025571_45	3300025571	863915	56	22506	1	1	1	38	65.74	1.85	56.49	MQ	OTU-5853	d__Bacteria;p__Patescibacteria;c__Saccharimonadia;o__Saccharimonadales;f__UBA4665;g__;s__	Lab_enrichment	Defined_media	Ionic_liquid_and_high_solid_enriched	-121.75	38.5402
3300025571_46	3300025571	857118	16	102010	1	1	1	36	60.34	0	60.34	MQ	OTU-4537	d__Bacteria;p__Patescibacteria;c__Saccharimonadia;o__Saccharimonadales;f__UBA4665;g__;s__	Lab_enrichment	Defined_media	Ionic_liquid_and_high_solid_enriched	-121.75	38.5402
3300025571_27	3300025571	3059349	131	50283	1	1	1	43	96.58	2.74	82.88	HQ	OTU-15463	d__Bacteria;p__Actinobacteriota;c__Acidimicrobiia;o__bin76;f__;g__;s__	Lab_enrichment	Defined_media	Ionic_liquid_and_high_solid_enriched	-121.75	38.5402
3300025571_24	3300025571	3250000	26	251928	2	1	0	35	83.96	0.47	81.61	MQ	OTU-5084	d__Bacteria;p__Proteobacteria;c__Gammaproteobacteria;o__Betaproteobacteriales;f__Burkholderiaceae;g__Caldimonas;s__	Lab_enrichment	Defined_media	Ionic_liquid_and_high_solid_enriched	-121.75	38.5402
3300025571_25	3300025571	3140506	74	95944	2	1	1	34	74.82	2.96	60.02	MQ	OTU-1441	d__Bacteria;p__Proteobacteria;c__Gammaproteobacteria;o__Steroidobacterales;f__Steroidobacteraceae;g__13-2-20CM-66-19;s__	Lab_enrichment	Defined_media	Ionic_liquid_and_high_solid_enriched	-121.75	38.5402
3300025571_22	3300025571	3275046	162	32756	0	0	0	41	95.27	1.35	88.52	MQ	OTU-13841	d__Bacteria;p__Verrucomicrobiota;c__Verrucomicrobiae;o__Chthoniobacterales;f__Xiphinematobacteraceae;g__;s__	Lab_enrichment	Defined_media	Ionic_liquid_and_high_solid_enriched	-121.75	38.5402
3300025571_23	3300025571	3259590	264	17366	0	0	0	42	92.31	4.27	70.96	MQ	OTU-11253	d__Bacteria;p__Acidobacteriota;c__Luteitaleia;o__Luteitaleales;f__SCN-69-37;g__SCN-69-37;s__	Lab_enrichment	Defined_media	Ionic_liquid_and_high_solid_enriched	-121.75	38.5402
3300025571_29	3300025571	2763659	44	106258	2	1	1	33	71.56	1.21	65.51	MQ	OTU-1238	d__Bacteria;p__Proteobacteria;c__Gammaproteobacteria;o__Steroidobacterales;f__Steroidobacteraceae;g__;s__	Lab_enrichment	Defined_media	Ionic_liquid_and_high_solid_enriched	-121.75	38.5402
3300025571_8	3300025571	6704685	124	74144	3	0	1	54	98.74	3.96	78.94	MQ	OTU-16438	d__Bacteria;p__Chloroflexota;c__Chloroflexia;o__Chloroflexales;f__Roseiflexaceae;g__;s__	Lab_enrichment	Defined_media	Ionic_liquid_and_high_solid_enriched	-121.75	38.5402
3300025571_13	3300025571	4298261	264	27014	0	1	1	44	95	1.96	85.2	MQ	OTU-4641	d__Bacteria;p__Proteobacteria;c__Alphaproteobacteria;o__;f__;g__;s__	Lab_enrichment	Defined_media	Ionic_liquid_and_high_solid_enriched	-121.75	38.5402
3300025571_12	3300025571	5501377	236	38057	0	5	0	58	97.57	4.97	72.72	MQ	OTU-5350	d__Bacteria;p__Actinobacteriota;c__Actinobacteria;o__Streptosporangiales;f__Streptosporangiaceae;g__;s__	Lab_enrichment	Defined_media	Ionic_liquid_and_high_solid_enriched	-121.75	38.5402
3300025571_10	3300025571	5791223	213	46183	1	1	1	54	97.7	0	97.7	HQ	OTU-13803	d__Bacteria;p__Planctomycetota;c__Planctomycetes;o__Pirellulales;f__Thermoguttaceae;g__;s__	Lab_enrichment	Defined_media	Ionic_liquid_and_high_solid_enriched	-121.75	38.5402
3300025571_19	3300025571	3751489	431	10852	0	1	0	38	93.94	4.55	71.19	MQ	OTU-5083	d__Bacteria;p__Planctomycetota;c__Phycisphaerae;o__UBA1161;f__UBA1161;g__;s__	Lab_enrichment	Defined_media	Ionic_liquid_and_high_solid_enriched	-121.75	38.5402
3300025571_18	3300025571	3818696	141	43204	1	1	1	42	98.86	2.84	84.66	HQ	OTU-2200	d__Bacteria;p__Planctomycetota;c__Phycisphaerae;o__Phycisphaerales;f__SM1A02;g__UBA4658;s__	Lab_enrichment	Defined_media	Ionic_liquid_and_high_solid_enriched	-121.75	38.5402
3300025571_34	3300025571	2134273	79	43244	0	0	0	23	74.47	0	74.47	MQ	OTU-14414	d__Bacteria;p__Proteobacteria;c__Gammaproteobacteria;o__Xanthomonadales;f__Xanthomonadaceae;g__Pseudoxanthomonas;s__	Lab_enrichment	Defined_media	Ionic_liquid_and_high_solid_enriched	-121.75	38.5402
3300025571_31	3300025571	2397505	65	66747	0	0	0	41	91.62	0	91.62	MQ	OTU-4519	d__Bacteria;p__Proteobacteria;c__Gammaproteobacteria;o__Xanthomonadales;f__Xanthomonadaceae;g__Luteimonas;s__	Lab_enrichment	Defined_media	Ionic_liquid_and_high_solid_enriched	-121.75	38.5402
3300025571_30	3300025571	2205984	307	8352	1	1	1	43	72.76	1.96	62.96	MQ	OTU-4520	d__Bacteria;p__Firmicutes_G;c__Limnochordia;o__Limnochordales;f__ZCTH02-B6;g__ZCTH02-B6;s__	Lab_enrichment	Defined_media	Ionic_liquid_and_high_solid_enriched	-121.75	38.5402
3300025571_33	3300025571	2132589	186	15466	1	1	1	38	63.79	1.72	55.19	MQ	OTU-9311	d__Bacteria;p__Actinobacteriota;c__Thermoleophilia;o__Solirubrobacterales;f__70-9;g__;s__	Lab_enrichment	Defined_media	Ionic_liquid_and_high_solid_enriched	-121.75	38.5402
3300025571_32	3300025571	2342685	35	134238	0	2	0	27	76.19	0	76.19	MQ	OTU-8855	d__Bacteria;p__Bacteroidota;c__Bacteroidia;o__Chitinophagales;f__Chitinophagaceae;g__Niabella;s__	Lab_enrichment	Defined_media	Ionic_liquid_and_high_solid_enriched	-121.75	38.5402
3300025571_14	3300025571	4188771	99	124719	3	1	0	38	88.36	0.91	83.81	MQ	OTU-3681	d__Bacteria;p__Chloroflexota;c__Anaerolineae;o__SBR1031;f__A4b;g__;s__	Lab_enrichment	Defined_media	Ionic_liquid_and_high_solid_enriched	-121.75	38.5402
3300025530_69	3300025530	1698980	1	1698980	0	0	0	21	50.24	0	50.24	MQ	OTU-6202	d__Bacteria;p__Proteobacteria;c__Gammaproteobacteria;o__Betaproteobacteriales;f__Burkholderiaceae;g__;s__	Lab_enrichment	Defined_media	Ionic_liquid_and_high_solid_enriched	-121.75	38.5402
3300025530_21	3300025530	2865177	167	23542	6	8	1	64	98.05	1.45	90.8	HQ	OTU-1540	d__Bacteria;p__Firmicutes;c__Bacilli;o__Bacillales;f__Anoxybacillaceae;g__Geobacillus;s__Geobacillus_thermodenitrificans	Lab_enrichment	Defined_media	Ionic_liquid_and_high_solid_enriched	-121.75	38.5402
3300025530_20	3300025530	2863908	257	14579	0	0	0	35	96.01	1.52	88.41	MQ	OTU-14413	d__Bacteria;p__Proteobacteria;c__Alphaproteobacteria;o__Sphingomonadales;f__;g__;s__	Lab_enrichment	Defined_media	Ionic_liquid_and_high_solid_enriched	-121.75	38.5402
3300025530_23	3300025530	2825402	386	8245	0	1	1	22	82.02	4.96	57.22	MQ	OTU-1441	d__Bacteria;p__Proteobacteria;c__Gammaproteobacteria;o__Steroidobacterales;f__Steroidobacteraceae;g__13-2-20CM-66-19;s__	Lab_enrichment	Defined_media	Ionic_liquid_and_high_solid_enriched	-121.75	38.5402
3300025530_22	3300025530	2853820	60	72776	4	0	1	35	98.43	0.11	97.88	MQ	OTU-16937	d__Bacteria;p__Firmicutes_A;c__Clostridia;o__Lachnospirales;f__Lachnospiraceae;g__Herbinix;s__	Lab_enrichment	Defined_media	Ionic_liquid_and_high_solid_enriched	-121.75	38.5402
3300025530_25	3300025530	2727382	73	90333	1	1	1	35	81.69	0	81.69	MQ	OTU-14419	d__Bacteria;p__Proteobacteria;c__Alphaproteobacteria;o__Rhizobiales;f__Rhizobiaceae;g__Chelativorans;s__	Lab_enrichment	Defined_media	Ionic_liquid_and_high_solid_enriched	-121.75	38.5402
3300025530_27	3300025530	2678966	68	67907	0	0	0	43	91.77	1.72	83.17	MQ	OTU-14414	d__Bacteria;p__Proteobacteria;c__Gammaproteobacteria;o__Xanthomonadales;f__Xanthomonadaceae;g__Pseudoxanthomonas;s__	Lab_enrichment	Defined_media	Ionic_liquid_and_high_solid_enriched	-121.75	38.5402
3300025530_29	3300025530	2622333	49	108316	3	4	0	57	78.54	2	68.54	MQ	OTU-1439	d__Bacteria;p__Firmicutes;c__Bacilli_A;o__Paenibacillales;f__;g__;s__	Lab_enrichment	Defined_media	Ionic_liquid_and_high_solid_enriched	-121.75	38.5402
3300025530_2	3300025530	5502046	204	47077	0	4	2	54	98.89	0.74	95.19	MQ	OTU-5350	d__Bacteria;p__Actinobacteriota;c__Actinobacteria;o__Streptosporangiales;f__Streptosporangiaceae;g__;s__	Lab_enrichment	Defined_media	Ionic_liquid_and_high_solid_enriched	-121.75	38.5402
3300025530_6	3300025530	4123360	171	34801	1	2	2	19	91.71	0.76	87.91	MQ	OTU-1541	d__Bacteria;p__Firmicutes;c__Bacilli_A;o__Paenibacillales;f__;g__;s__	Lab_enrichment	Defined_media	Ionic_liquid_and_high_solid_enriched	-121.75	38.5402
3300025530_7	3300025530	3981917	79	73007	2	0	5	53	98.12	0.99	93.17	MQ	OTU-14495	d__Bacteria;p__Firmicutes;c__Bacilli_A;o__Paenibacillales;f__Paenibacillaceae;g__Thermobacillus;s__Thermobacillus_composti	Lab_enrichment	Defined_media	Ionic_liquid_and_high_solid_enriched	-121.75	38.5402
3300025530_4	3300025530	4236862	79	96883	0	0	0	45	99.13	0.01	99.08	MQ	OTU-5355	d__Bacteria;p__Proteobacteria;c__Alphaproteobacteria;o__Azospirillales;f__Inquilinaceae;g__;s__	Lab_enrichment	Defined_media	Ionic_liquid_and_high_solid_enriched	-121.75	38.5402
3300025530_5	3300025530	4126205	52	111915	5	3	3	38	98.66	0.18	97.76	MQ	OTU-5356	d__Bacteria;p__Firmicutes;c__Bacilli_A;o__Paenibacillales;f__Paenibacillaceae;g__Cohnella;s__Cohnella_laeviribosi	Lab_enrichment	Defined_media	Ionic_liquid_and_high_solid_enriched	-121.75	38.5402
3300025530_9	3300025530	3870158	67	78046	6	0	9	96	98.66	1.08	93.26	MQ	OTU-5347	d__Bacteria;p__Firmicutes;c__Bacilli_A;o__Brevibacillales;f__Brevibacillaceae;g__Brevibacillus;s__	Lab_enrichment	Defined_media	Ionic_liquid_and_high_solid_enriched	-121.75	38.5402
3300025530_18	3300025530	3007447	145	38038	0	0	0	30	70.69	0	70.69	MQ	OTU-6123	d__Bacteria;p__Proteobacteria;c__Alphaproteobacteria;o__Rhizobiales;f__Beijerinckiaceae;g__Chelatococcus;s__	Lab_enrichment	Defined_media	Ionic_liquid_and_high_solid_enriched	-121.75	38.5402
3300025530_10	3300025530	3762804	85	69584	2	2	1	47	99.84	3.32	83.24	HQ	OTU-5084	d__Bacteria;p__Proteobacteria;c__Gammaproteobacteria;o__Betaproteobacteriales;f__Burkholderiaceae;g__Caldimonas;s__	Lab_enrichment	Defined_media	Ionic_liquid_and_high_solid_enriched	-121.75	38.5402
3300025530_12	3300025530	3736379	123	52332	2	0	2	31	92.59	0.39	90.64	MQ	OTU-8851	d__Bacteria;p__Firmicutes;c__Bacilli_A;o__Paenibacillales;f__Paenibacillaceae;g__Thermobacillus;s__	Lab_enrichment	Defined_media	Ionic_liquid_and_high_solid_enriched	-121.75	38.5402
3300025530_14	3300025530	3493167	548	7065	1	1	0	27	68.36	0.08	67.96	MQ	OTU-3681	d__Bacteria;p__Chloroflexota;c__Anaerolineae;o__SBR1031;f__A4b;g__;s__	Lab_enrichment	Defined_media	Ionic_liquid_and_high_solid_enriched	-121.75	38.5402
3300025530_15	3300025530	3426711	63	164722	0	3	0	42	95.74	1.15	89.99	MQ	OTU-1437	d__Bacteria;p__Firmicutes;c__Bacilli_A;o__Paenibacillales;f__;g__;s__	Lab_enrichment	Defined_media	Ionic_liquid_and_high_solid_enriched	-121.75	38.5402
3300025530_16	3300025530	3395319	58	111831	1	0	0	32	93.13	1.16	87.33	MQ	OTU-8854	d__Bacteria;p__Firmicutes;c__Bacilli_A;o__Paenibacillales;f__;g__;s__	Lab_enrichment	Defined_media	Ionic_liquid_and_high_solid_enriched	-121.75	38.5402
3300025530_17	3300025530	3113288	37	156650	0	2	0	37	100	0	100	MQ	OTU-8855	d__Bacteria;p__Bacteroidota;c__Bacteroidia;o__Chitinophagales;f__Chitinophagaceae;g__Niabella;s__	Lab_enrichment	Defined_media	Ionic_liquid_and_high_solid_enriched	-121.75	38.5402
3300025530_35	3300025530	1605208	9	204226	0	2	0	21	56.9	0	56.9	MQ	OTU-6202	d__Bacteria;p__Proteobacteria;c__Gammaproteobacteria;o__Betaproteobacteriales;f__Burkholderiaceae;g__;s__	Lab_enrichment	Defined_media	Ionic_liquid_and_high_solid_enriched	-121.75	38.5402
3300025530_38	3300025530	1356000	118	15659	1	1	0	11	58.55	0	58.55	MQ	OTU-15464	d__Bacteria;p__Firmicutes;c__Bacilli;o__Bacillales;f__Aeribacillaceae;g__Aeribacillus;s__Aeribacillus_pallidus	Lab_enrichment	Defined_media	Ionic_liquid_and_high_solid_enriched	-121.75	38.5402
3300025572_28	3300025572	3085674	68	102311	1	1	1	41	83.15	2.6	70.15	MQ	OTU-1441	d__Bacteria;p__Proteobacteria;c__Gammaproteobacteria;o__Steroidobacterales;f__Steroidobacteraceae;g__13-2-20CM-66-19;s__	Lab_enrichment	Defined_media	Ionic_liquid_and_high_solid_enriched	-121.75	38.5402
3300025572_22	3300025572	3807924	23	388652	2	2	0	46	99.84	0	99.84	MQ	OTU-5084	d__Bacteria;p__Proteobacteria;c__Gammaproteobacteria;o__Betaproteobacteriales;f__Burkholderiaceae;g__Caldimonas;s__	Lab_enrichment	Defined_media	Ionic_liquid_and_high_solid_enriched	-121.75	38.5402
3300025572_24	3300025572	3484118	197	30756	0	0	0	42	96.91	2.14	86.21	MQ	OTU-6123	d__Bacteria;p__Proteobacteria;c__Alphaproteobacteria;o__Rhizobiales;f__Beijerinckiaceae;g__Chelatococcus;s__	Lab_enrichment	Defined_media	Ionic_liquid_and_high_solid_enriched	-121.75	38.5402
3300025572_9	3300025572	5753763	358	23298	0	0	0	58	98.76	3.12	83.16	MQ	OTU-2194	d__Bacteria;p__Actinobacteriota;c__Actinobacteria;o__Streptosporangiales;f__Streptosporangiaceae;g__Thermomonospora_A;s__Thermomonospora_A_curvata	Lab_enrichment	Defined_media	Ionic_liquid_and_high_solid_enriched	-121.75	38.5402
3300025572_7	3300025572	7032236	56	187980	1	0	0	57	99.69	1.89	90.24	MQ	OTU-3124	d__Bacteria;p__Chloroflexota;c__Chloroflexia;o__Chloroflexales;f__;g__;s__	Lab_enrichment	Defined_media	Ionic_liquid_and_high_solid_enriched	-121.75	38.5402
3300025572_31	3300025572	2732619	37	174277	0	2	0	31	85.15	0	85.15	MQ	OTU-8855	d__Bacteria;p__Bacteroidota;c__Bacteroidia;o__Chitinophagales;f__Chitinophagaceae;g__Niabella;s__	Lab_enrichment	Defined_media	Ionic_liquid_and_high_solid_enriched	-121.75	38.5402
3300025572_27	3300025572	3196938	280	15006	0	0	0	43	79.47	0	79.47	MQ	OTU-5080	d__Bacteria;p__Actinobacteriota;c__Acidimicrobiia;o__Microtrichales;f__UBA9382;g__;s__	Lab_enrichment	Defined_media	Ionic_liquid_and_high_solid_enriched	-121.75	38.5402
3300025572_25	3300025572	3436334	196	26049	0	0	0	43	94.5	0.92	89.9	MQ	OTU-12853	d__Bacteria;p__Proteobacteria;c__Alphaproteobacteria;o__Rhizobiales;f__Rhizobiaceae;g__Chelativorans;s__	Lab_enrichment	Defined_media	Ionic_liquid_and_high_solid_enriched	-121.75	38.5402
3300025572_23	3300025572	3770199	312	16416	1	1	1	38	89.43	2.27	78.08	MQ	OTU-5083	d__Bacteria;p__Planctomycetota;c__Phycisphaerae;o__UBA1161;f__UBA1161;g__;s__	Lab_enrichment	Defined_media	Ionic_liquid_and_high_solid_enriched	-121.75	38.5402
3300025572_48	3300025572	745529	70	14123	1	1	0	38	57.51	0.23	56.36	MQ	OTU-5853	d__Bacteria;p__Patescibacteria;c__Saccharimonadia;o__Saccharimonadales;f__UBA4665;g__;s__	Lab_enrichment	Defined_media	Ionic_liquid_and_high_solid_enriched	-121.75	38.5402
3300025572_33	3300025572	2655407	94	42586	1	0	1	42	92.34	0.34	90.64	MQ	OTU-14414	d__Bacteria;p__Proteobacteria;c__Gammaproteobacteria;o__Xanthomonadales;f__Xanthomonadaceae;g__Pseudoxanthomonas;s__	Lab_enrichment	Defined_media	Ionic_liquid_and_high_solid_enriched	-121.75	38.5402
3300025572_36	3300025572	2401953	26	349020	1	1	1	36	75.24	1.35	68.49	MQ	OTU-13841	d__Bacteria;p__Verrucomicrobiota;c__Verrucomicrobiae;o__Chthoniobacterales;f__Xiphinematobacteraceae;g__;s__	Lab_enrichment	Defined_media	Ionic_liquid_and_high_solid_enriched	-121.75	38.5402
3300025572_13	3300025572	4995490	543	11402	1	1	1	41	90.38	4.39	68.43	MQ	OTU-11031	d__Bacteria;p__Acidobacteriota;c__Acidobacteriae;o__Solibacterales;f__Solibacteraceae;g__;s__	Lab_enrichment	Defined_media	Ionic_liquid_and_high_solid_enriched	-121.75	38.5402
3300025572_10	3300025572	5638439	275	30964	0	1	2	57	98.85	0.1	98.35	MQ	OTU-13803	d__Bacteria;p__Planctomycetota;c__Planctomycetes;o__Pirellulales;f__Thermoguttaceae;g__;s__	Lab_enrichment	Defined_media	Ionic_liquid_and_high_solid_enriched	-121.75	38.5402
3300025572_17	3300025572	4071158	193	32426	1	2	0	49	97.34	1.44	90.14	MQ	OTU-14392	d__Bacteria;p__Actinobacteriota;c__Actinobacteria;o__Corynebacteriales;f__Corynebacteriaceae;g__Mycobacterium;s__	Lab_enrichment	Defined_media	Ionic_liquid_and_high_solid_enriched	-121.75	38.5402
3300025572_15	3300025572	4529721	120	70159	1	1	1	41	96.32	4.27	74.97	MQ	OTU-11049	d__Bacteria;p__Proteobacteria;c__Gammaproteobacteria;o__Steroidobacterales;f__Steroidobacteraceae;g__;s__	Lab_enrichment	Defined_media	Ionic_liquid_and_high_solid_enriched	-121.75	38.5402
3300025572_18	3300025572	3999170	258	27157	1	1	1	45	97.01	4.5	74.51	MQ	OTU-13277	d__Bacteria;p__Proteobacteria;c__Gammaproteobacteria;o__Steroidobacterales;f__Steroidobacteraceae;g__;s__	Lab_enrichment	Defined_media	Ionic_liquid_and_high_solid_enriched	-121.75	38.5402
3300025572_11	3300025572	5181438	272	27310	0	5	4	57	92.78	3.51	75.23	MQ	OTU-5350	d__Bacteria;p__Actinobacteriota;c__Actinobacteria;o__Streptosporangiales;f__Streptosporangiaceae;g__;s__	Lab_enrichment	Defined_media	Ionic_liquid_and_high_solid_enriched	-121.75	38.5402
3300025572_21	3300025572	3902400	96	95978	3	0	0	41	82.73	0.18	81.83	MQ	OTU-3681	d__Bacteria;p__Chloroflexota;c__Anaerolineae;o__SBR1031;f__A4b;g__;s__	Lab_enrichment	Defined_media	Ionic_liquid_and_high_solid_enriched	-121.75	38.5402
3300025517_4	3300025517	4639371	101	96208	3	2	0	45	92.73	0.18	91.83	MQ	OTU-3681	d__Bacteria;p__Chloroflexota;c__Anaerolineae;o__SBR1031;f__A4b;g__;s__	Lab_enrichment	Defined_media	Ionic_liquid_and_high_solid_enriched	-121.75	38.5402
3300025517_8	3300025517	3462167	189	26097	4	0	3	51	95.51	2.17	84.66	MQ	OTU-7732	d__Bacteria;p__Firmicutes;c__Bacilli_A;o__Brevibacillales;f__Brevibacillaceae;g__Brevibacillus;s__	Lab_enrichment	Defined_media	Ionic_liquid_and_high_solid_enriched	-121.75	38.5402
3300025517_17	3300025517	2342754	272	10090	0	2	0	14	79.04	1.58	71.14	MQ	OTU-15464	d__Bacteria;p__Firmicutes;c__Bacilli;o__Bacillales;f__Aeribacillaceae;g__Aeribacillus;s__Aeribacillus_pallidus	Lab_enrichment	Defined_media	Ionic_liquid_and_high_solid_enriched	-121.75	38.5402
3300025517_20	3300025517	937365	103	10545	0	0	0	40	56.56	0.85	52.31	MQ	OTU-4537	d__Bacteria;p__Patescibacteria;c__Saccharimonadia;o__Saccharimonadales;f__UBA4665;g__;s__	Lab_enrichment	Defined_media	Ionic_liquid_and_high_solid_enriched	-121.75	38.5402
3300025517_12	3300025517	2855482	71	62601	1	0	1	35	98.43	0.11	97.88	MQ	OTU-16937	d__Bacteria;p__Firmicutes_A;c__Clostridia;o__Lachnospirales;f__Lachnospiraceae;g__Herbinix;s__	Lab_enrichment	Defined_media	Ionic_liquid_and_high_solid_enriched	-121.75	38.5402
3300025517_7	3300025517	3603073	171	32412	0	0	0	39	99.69	2.99	84.74	MQ	OTU-6123	d__Bacteria;p__Proteobacteria;c__Alphaproteobacteria;o__Rhizobiales;f__Beijerinckiaceae;g__Chelatococcus;s__	Lab_enrichment	Defined_media	Ionic_liquid_and_high_solid_enriched	-121.75	38.5402
3300025517_2	3300025517	5595474	526	14753	4	2	1	48	98.56	4.75	74.81	HQ	OTU-7692	d__Bacteria;p__Firmicutes;c__Bacilli;o__Bacillales;f__Caldibacillaceae;g__Bacillus_J;s__Bacillus_J_thermoamylovorans	Lab_enrichment	Defined_media	Ionic_liquid_and_high_solid_enriched	-121.75	38.5402
3300025517_9	3300025517	3193291	80	60874	2	0	4	69	90.59	1.54	82.89	MQ	OTU-5347	d__Bacteria;p__Firmicutes;c__Bacilli_A;o__Brevibacillales;f__Brevibacillaceae;g__Brevibacillus;s__	Lab_enrichment	Defined_media	Ionic_liquid_and_high_solid_enriched	-121.75	38.5402
3300025517_13	3300025517	2834819	94	44027	6	1	0	17	98.68	0.66	95.38	MQ	OTU-15462	d__Bacteria;p__Firmicutes;c__Bacilli;o__Bacillales_A;f__Planococcaceae;g__Ureibacillus;s__	Lab_enrichment	Defined_media	Ionic_liquid_and_high_solid_enriched	-121.75	38.5402
3300025517_11	3300025517	2902728	121	39023	1	1	1	48	92.31	1.71	83.76	HQ	OTU-15463	d__Bacteria;p__Actinobacteriota;c__Acidimicrobiia;o__bin76;f__;g__;s__	Lab_enrichment	Defined_media	Ionic_liquid_and_high_solid_enriched	-121.75	38.5402
3300025517_10	3300025517	3141264	58	122800	1	0	0	30	88.77	1.21	82.72	MQ	OTU-1238	d__Bacteria;p__Proteobacteria;c__Gammaproteobacteria;o__Steroidobacterales;f__Steroidobacteraceae;g__Steroidobacter;s__	Lab_enrichment	Defined_media	Ionic_liquid_and_high_solid_enriched	-121.75	38.5402
3300025517_16	3300025517	2558128	244	14772	1	3	1	57	88.34	0	88.34	MQ	OTU-15465	d__Bacteria;p__Firmicutes;c__Bacilli;o__Bacillales;f__Bacillaceae_C;g__Bacillus_E;s__Bacillus_E_coagulans_A	Lab_enrichment	Defined_media	Ionic_liquid_and_high_solid_enriched	-121.75	38.5402
3300025517_15	3300025517	2639885	239	15287	0	2	0	29	87.92	0	87.92	MQ	OTU-14423	d__Bacteria;p__Firmicutes;c__Bacilli;o__Bacillales;f__Domibacillaceae;g__Bacillus_O;s__Bacillus_O_smithii	Lab_enrichment	Defined_media	Ionic_liquid_and_high_solid_enriched	-121.75	38.5402
3300025517_14	3300025517	2720762	98	46148	0	0	0	45	98.1	0.17	97.25	MQ	OTU-14414	d__Bacteria;p__Proteobacteria;c__Gammaproteobacteria;o__Xanthomonadales;f__Xanthomonadaceae;g__Pseudoxanthomonas;s__	Lab_enrichment	Defined_media	Ionic_liquid_and_high_solid_enriched	-121.75	38.5402
3300025529_24	3300025529	2613176	104	42052	1	0	0	41	93.91	3.97	74.06	MQ	OTU-4519	d__Bacteria;p__Proteobacteria;c__Gammaproteobacteria;o__Xanthomonadales;f__Xanthomonadaceae;g__Luteimonas;s__	Lab_enrichment	Defined_media	Ionic_liquid_and_high_solid_enriched	-121.75	38.5402
3300025529_21	3300025529	2953108	78	70768	1	0	0	35	98.43	2.13	87.78	MQ	OTU-16937	d__Bacteria;p__Firmicutes_A;c__Clostridia;o__Lachnospirales;f__Lachnospiraceae;g__Herbinix;s__	Lab_enrichment	Defined_media	Ionic_liquid_and_high_solid_enriched	-121.75	38.5402
3300025529_27	3300025529	2138887	342	6582	1	5	0	32	75.35	1.23	69.2	MQ	OTU-1540	d__Bacteria;p__Firmicutes;c__Bacilli;o__Bacillales;f__Anoxybacillaceae;g__Geobacillus;s__Geobacillus_thermodenitrificans	Lab_enrichment	Defined_media	Ionic_liquid_and_high_solid_enriched	-121.75	38.5402
3300025529_26	3300025529	2179635	219	12905	3	3	2	33	76.78	2.36	64.98	MQ	OTU-14423	d__Bacteria;p__Firmicutes;c__Bacilli;o__Bacillales;f__Domibacillaceae;g__Bacillus_O;s__Bacillus_O_smithii	Lab_enrichment	Defined_media	Ionic_liquid_and_high_solid_enriched	-121.75	38.5402
3300025529_25	3300025529	2494255	75	62182	0	0	0	39	84.37	0.53	81.72	MQ	OTU-14414	d__Bacteria;p__Proteobacteria;c__Gammaproteobacteria;o__Xanthomonadales;f__Xanthomonadaceae;g__Pseudoxanthomonas;s__	Lab_enrichment	Defined_media	Ionic_liquid_and_high_solid_enriched	-121.75	38.5402
3300025529_16	3300025529	3302082	313	12584	2	1	1	42	91.77	4.59	68.82	HQ	OTU-14419	d__Bacteria;p__Proteobacteria;c__Alphaproteobacteria;o__Rhizobiales;f__Rhizobiaceae;g__Chelativorans;s__	Lab_enrichment	Defined_media	Ionic_liquid_and_high_solid_enriched	-121.75	38.5402
3300025529_17	3300025529	3221398	288	16831	0	0	0	34	90.01	1.52	82.41	MQ	OTU-6123	d__Bacteria;p__Proteobacteria;c__Alphaproteobacteria;o__Rhizobiales;f__Beijerinckiaceae;g__Chelatococcus;s__	Lab_enrichment	Defined_media	Ionic_liquid_and_high_solid_enriched	-121.75	38.5402
3300025529_15	3300025529	3327638	85	58864	6	0	7	73	78.76	1.08	73.36	MQ	OTU-5347	d__Bacteria;p__Firmicutes;c__Bacilli_A;o__Brevibacillales;f__Brevibacillaceae;g__Brevibacillus;s__	Lab_enrichment	Defined_media	Ionic_liquid_and_high_solid_enriched	-121.75	38.5402
3300025529_13	3300025529	3342819	31	187422	5	1	0	41	84.45	0.54	81.75	MQ	OTU-1439	d__Bacteria;p__Firmicutes;c__Bacilli_A;o__Paenibacillales;f__;g__;s__	Lab_enrichment	Defined_media	Ionic_liquid_and_high_solid_enriched	-121.75	38.5402
3300025529_14	3300025529	3331539	556	6498	0	0	0	29	68.18	1.09	62.73	MQ	OTU-3681	d__Bacteria;p__Chloroflexota;c__Anaerolineae;o__SBR1031;f__A4b;g__;s__	Lab_enrichment	Defined_media	Ionic_liquid_and_high_solid_enriched	-121.75	38.5402
3300025529_11	3300025529	3483614	355	12062	1	0	0	34	91.79	3.07	76.44	MQ	OTU-1441	d__Bacteria;p__Proteobacteria;c__Gammaproteobacteria;o__Steroidobacterales;f__Steroidobacteraceae;g__13-2-20CM-66-19;s__	Lab_enrichment	Defined_media	Ionic_liquid_and_high_solid_enriched	-121.75	38.5402
3300025529_18	3300025529	3054382	33	172493	1	5	0	46	95.74	0.61	92.69	MQ	OTU-1437	d__Bacteria;p__Firmicutes;c__Bacilli_A;o__Paenibacillales;f__;g__;s__	Lab_enrichment	Defined_media	Ionic_liquid_and_high_solid_enriched	-121.75	38.5402
3300025529_19	3300025529	3051096	248	17726	6	2	0	11	97.35	1.9	87.85	MQ	OTU-15462	d__Bacteria;p__Firmicutes;c__Bacilli;o__Bacillales_A;f__Planococcaceae;g__Ureibacillus;s__	Lab_enrichment	Defined_media	Ionic_liquid_and_high_solid_enriched	-121.75	38.5402
3300025529_9	3300025529	3535928	126	46983	1	0	1	45	97.03	2.35	85.28	MQ	OTU-1238	d__Bacteria;p__Proteobacteria;c__Gammaproteobacteria;o__Steroidobacterales;f__Steroidobacteraceae;g__Steroidobacter;s__	Lab_enrichment	Defined_media	Ionic_liquid_and_high_solid_enriched	-121.75	38.5402
3300025529_6	3300025529	4311843	106	64756	3	2	2	64	94.09	2.8	80.09	HQ	OTU-9183	d__Bacteria;p__Firmicutes;c__Bacilli_A;o__Paenibacillales;f__;g__;s__	Lab_enrichment	Defined_media	Ionic_liquid_and_high_solid_enriched	-121.75	38.5402
3300025529_12	3300025529	3430253	277	17380	4	0	1	42	92.44	2.94	77.74	MQ	OTU-7732	d__Bacteria;p__Firmicutes;c__Bacilli_A;o__Brevibacillales;f__Brevibacillaceae;g__Brevibacillus;s__	Lab_enrichment	Defined_media	Ionic_liquid_and_high_solid_enriched	-121.75	38.5402
3300025529_10	3300025529	3552707	62	73006	1	0	4	44	89.52	0.27	88.17	MQ	OTU-14495	d__Bacteria;p__Firmicutes;c__Bacilli_A;o__Paenibacillales;f__Paenibacillaceae;g__Thermobacillus;s__Thermobacillus_composti	Lab_enrichment	Defined_media	Ionic_liquid_and_high_solid_enriched	-121.75	38.5402
3300025529_20	3300025529	3011436	68	71601	2	3	0	25	99.42	0	99.42	MQ	OTU-10850	d__Bacteria;p__Firmicutes;c__Bacilli;o__Bacillales;f__Caldibacillaceae;g__Caldibacillus;s__Caldibacillus_debilis	Lab_enrichment	Defined_media	Ionic_liquid_and_high_solid_enriched	-121.75	38.5402
3300025529_2	3300025529	5284702	528	12571	2	5	2	49	91.76	0.26	90.46	HQ	OTU-5350	d__Bacteria;p__Actinobacteriota;c__Actinobacteria;o__Streptosporangiales;f__Streptosporangiaceae;g__;s__	Lab_enrichment	Defined_media	Ionic_liquid_and_high_solid_enriched	-121.75	38.5402
3300025529_3	3300025529	5033425	316	21862	5	3	0	49	92.2	1.51	84.65	MQ	OTU-9185	d__Bacteria;p__Firmicutes;c__Bacilli_A;o__Paenibacillales;f__Paenibacillaceae;g__Paenibacillus_M;s__Paenibacillus_M_ginsengihumi	Lab_enrichment	Defined_media	Ionic_liquid_and_high_solid_enriched	-121.75	38.5402
3300025529_8	3300025529	4132191	62	83468	1	3	2	38	98.66	0.49	96.21	MQ	OTU-5356	d__Bacteria;p__Firmicutes;c__Bacilli_A;o__Paenibacillales;f__Paenibacillaceae;g__Cohnella;s__Cohnella_laeviribosi	Lab_enrichment	Defined_media	Ionic_liquid_and_high_solid_enriched	-121.75	38.5402
3300025529_7	3300025529	4141615	239	26215	1	1	1	46	96.33	1.1	90.83	HQ	OTU-5355	d__Bacteria;p__Proteobacteria;c__Alphaproteobacteria;o__Azospirillales;f__Inquilinaceae;g__;s__	Lab_enrichment	Defined_media	Ionic_liquid_and_high_solid_enriched	-121.75	38.5402
3300025528_19	3300025528	2611571	288	11532	1	2	0	26	91.61	0.55	88.86	MQ	OTU-14423	d__Bacteria;p__Firmicutes;c__Bacilli;o__Bacillales;f__Domibacillaceae;g__Bacillus_O;s__Bacillus_O_smithii	Lab_enrichment	Defined_media	Ionic_liquid_and_high_solid_enriched	-121.75	38.5402
3300025528_20	3300025528	2508878	24	154343	1	0	0	28	79.15	0.06	78.85	MQ	OTU-6202	d__Bacteria;p__Proteobacteria;c__Gammaproteobacteria;o__Betaproteobacteriales;f__Burkholderiaceae;g__;s__	Lab_enrichment	Defined_media	Ionic_liquid_and_high_solid_enriched	-121.75	38.5402
3300025528_21	3300025528	2496642	256	13356	1	2	0	52	91.83	1.55	84.08	MQ	OTU-6292	d__Bacteria;p__Firmicutes;c__Bacilli;o__Bacillales;f__Sporolactobacillaceae;g__Tuberibacillus;s__Tuberibacillus_calidus	Lab_enrichment	Defined_media	Ionic_liquid_and_high_solid_enriched	-121.75	38.5402
3300025528_22	3300025528	2438582	47	77736	2	2	0	42	72.41	0	72.41	MQ	OTU-6293	d__Bacteria;p__Firmicutes;c__Bacilli;o__Bacillales;f__Sporolactobacillaceae;g__Caenibacillus;s__Caenibacillus_caldisaponilyticus	Lab_enrichment	Defined_media	Ionic_liquid_and_high_solid_enriched	-121.75	38.5402
3300025528_9	3300025528	3665883	46	148624	0	0	0	44	98.75	0	98.75	MQ	OTU-5084	d__Bacteria;p__Proteobacteria;c__Gammaproteobacteria;o__Betaproteobacteriales;f__Burkholderiaceae;g__Caldimonas;s__	Lab_enrichment	Defined_media	Ionic_liquid_and_high_solid_enriched	-121.75	38.5402
3300025528_5	3300025528	5130463	172	51135	0	0	0	48	98.68	1.05	93.43	MQ	OTU-2193	d__Bacteria;p__Actinobacteriota;c__Actinobacteria;o__Corynebacteriales;f__Micromonosporaceae;g__Micromonospora;s__	Lab_enrichment	Defined_media	Ionic_liquid_and_high_solid_enriched	-121.75	38.5402
3300025528_4	3300025528	5856816	245	45304	0	1	0	65	99.85	0.98	94.95	MQ	OTU-2194	d__Bacteria;p__Actinobacteriota;c__Actinobacteria;o__Streptosporangiales;f__Streptosporangiaceae;g__Thermomonospora_A;s__Thermomonospora_A_curvata	Lab_enrichment	Defined_media	Ionic_liquid_and_high_solid_enriched	-121.75	38.5402
3300025528_7	3300025528	4000180	306	17140	0	1	0	29	93.41	0.04	93.21	MQ	OTU-5356	d__Bacteria;p__Firmicutes;c__Bacilli_A;o__Paenibacillales;f__Paenibacillaceae;g__Cohnella;s__Cohnella_laeviribosi	Lab_enrichment	Defined_media	Ionic_liquid_and_high_solid_enriched	-121.75	38.5402
3300025528_6	3300025528	4172422	140	69980	1	0	0	46	95.83	4.77	71.98	MQ	OTU-1441	d__Bacteria;p__Proteobacteria;c__Gammaproteobacteria;o__Steroidobacterales;f__Steroidobacteraceae;g__13-2-20CM-66-19;s__	Lab_enrichment	Defined_media	Ionic_liquid_and_high_solid_enriched	-121.75	38.5402
3300025528_2	3300025528	6740081	217	41501	1	2	0	51	96.86	1.89	87.41	MQ	OTU-3124	d__Bacteria;p__Chloroflexota;c__Chloroflexia;o__Chloroflexales;f__;g__;s__	Lab_enrichment	Defined_media	Ionic_liquid_and_high_solid_enriched	-121.75	38.5402
3300025528_8	3300025528	3719098	173	39543	1	1	1	42	94.32	1.14	88.62	HQ	OTU-2200	d__Bacteria;p__Planctomycetota;c__Phycisphaerae;o__Phycisphaerales;f__SM1A02;g__UBA4658;s__	Lab_enrichment	Defined_media	Ionic_liquid_and_high_solid_enriched	-121.75	38.5402
3300025528_15	3300025528	3060692	53	95139	0	0	0	45	100	0.09	99.55	MQ	OTU-14413	d__Bacteria;p__Proteobacteria;c__Alphaproteobacteria;o__Sphingomonadales;f__;g__;s__	Lab_enrichment	Defined_media	Ionic_liquid_and_high_solid_enriched	-121.75	38.5402
3300025528_14	3300025528	3091896	173	24429	0	0	0	34	79.96	0.73	76.31	MQ	OTU-14392	d__Bacteria;p__Actinobacteriota;c__Actinobacteria;o__Corynebacteriales;f__Corynebacteriaceae;g__Mycobacterium;s__	Lab_enrichment	Defined_media	Ionic_liquid_and_high_solid_enriched	-121.75	38.5402
3300025528_17	3300025528	2701626	121	33929	0	0	0	43	97.47	0	97.47	MQ	OTU-14414	d__Bacteria;p__Proteobacteria;c__Gammaproteobacteria;o__Xanthomonadales;f__Xanthomonadaceae;g__Pseudoxanthomonas;s__	Lab_enrichment	Defined_media	Ionic_liquid_and_high_solid_enriched	-121.75	38.5402
3300025528_16	3300025528	2739451	138	27886	1	6	1	53	89.61	0.27	88.26	MQ	OTU-15465	d__Bacteria;p__Firmicutes;c__Bacilli;o__Bacillales;f__Bacillaceae_C;g__Bacillus_E;s__Bacillus_E_coagulans_A	Lab_enrichment	Defined_media	Ionic_liquid_and_high_solid_enriched	-121.75	38.5402
3300025528_11	3300025528	3573366	91	56332	0	0	0	33	82.61	0.23	81.46	MQ	OTU-14460	d__Bacteria;p__Actinobacteriota;c__Actinobacteria;o__Corynebacteriales;f__Corynebacteriaceae;g__Mycobacterium;s__Mycobacterium_hassiacum	Lab_enrichment	Defined_media	Ionic_liquid_and_high_solid_enriched	-121.75	38.5402
3300025528_10	3300025528	3656180	144	49303	0	0	0	42	100	1.2	94	MQ	OTU-6123	d__Bacteria;p__Proteobacteria;c__Alphaproteobacteria;o__Rhizobiales;f__Beijerinckiaceae;g__Chelatococcus;s__	Lab_enrichment	Defined_media	Ionic_liquid_and_high_solid_enriched	-121.75	38.5402
3300025528_13	3300025528	3113351	44	172729	0	1	0	36	100	0	100	MQ	OTU-8855	d__Bacteria;p__Bacteroidota;c__Bacteroidia;o__Chitinophagales;f__Chitinophagaceae;g__Niabella;s__	Lab_enrichment	Defined_media	Ionic_liquid_and_high_solid_enriched	-121.75	38.5402
3300025528_12	3300025528	3283500	132	53361	0	0	0	43	99.11	0.61	96.06	MQ	OTU-14419	d__Bacteria;p__Proteobacteria;c__Alphaproteobacteria;o__Rhizobiales;f__Rhizobiaceae;g__Chelativorans;s__	Lab_enrichment	Defined_media	Ionic_liquid_and_high_solid_enriched	-121.75	38.5402
3300021295_4	3300021295	1649685	47	51340	0	0	0	44	96.63	0.05	96.38	MQ	OTU-6520	d__Bacteria;p__Firmicutes;c__Bacilli;o__RFN20;f__CAG-826;g__UBA733;s__GCA_002472275.1	Mammals	Digestive_system	Goate_feces	-119.841	34.4149
3300021295_5	3300021295	1486217	32	79308	1	1	2	45	98.31	0.05	98.06	HQ	OTU-9001	d__Bacteria;p__Firmicutes;c__Bacilli;o__RFN20;f__CAG-826;g__;s__	Mammals	Digestive_system	Goate_feces	-119.841	34.4149
3300026064_1	3300026064	3334805	212	21505	1	1	1	44	96.59	2.09	86.14	HQ	OTU-4019	d__Bacteria;p__Planctomycetota;c__Phycisphaerae;o__Phycisphaerales;f__Phycisphaeraceae;g__;s__	Terrestrial	Soil	Natural_and_restored_wetlands	-122.019	38.2245
3300026049_1	3300026049	2658467	214	18247	0	1	1	39	91.27	1.58	83.37	MQ	OTU-2696	d__Bacteria;p__Proteobacteria;c__Alphaproteobacteria;o__Rhizobiales;f__Methyloligellaceae;g__Methyloceanibacter;s__	Terrestrial	Soil	Natural_and_restored_wetlands	-122.027	38.199
3300026053_1	3300026053	2355853	81	46608	1	1	1	36	94.68	1.72	86.08	HQ	OTU-16965	d__Bacteria;p__Actinobacteriota;c__Thermoleophilia;o__Solirubrobacterales;f__70-9;g__70-9;s__	Terrestrial	Soil	Natural_and_restored_wetlands	-122.027	38.199
3300024278_3	3300024278	2939051	368	9560	1	1	1	28	90.87	3.7	72.37	MQ	OTU-11985	d__Bacteria;p__Proteobacteria;c__Gammaproteobacteria;o__Betaproteobacteriales;f__Burkholderiaceae;g__UBA3064;s__	Aquatic	Freshwater	Freshwater	-89.9778	29.8571
3300024278_4	3300024278	2216579	161	20606	1	1	1	44	79.31	0	79.31	MQ	OTU-8238	d__Bacteria;p__Proteobacteria;c__Alphaproteobacteria;o__Micavibrionales;f__UBA2400;g__UBA2400;s__	Aquatic	Freshwater	Freshwater	-89.9778	29.8571
3300024278_5	3300024278	2158087	57	72781	4	0	2	47	99.58	0.42	97.48	MQ	OTU-9320	d__Bacteria;p__Deinococcota;c__Deinococci;o__Deinococcales;f__Thermaceae;g__Thermus;s__Thermus_thermophilus	Aquatic	Freshwater	Freshwater	-89.9778	29.8571
3300024278_8	3300024278	1178505	167	8400	0	0	0	23	57.47	0.45	55.22	MQ	OTU-8242	d__Bacteria;p__Proteobacteria;c__Gammaproteobacteria;o__Pseudomonadales;f__Pseudohongiellaceae;g__UBA5078;s__	Aquatic	Freshwater	Freshwater	-89.9778	29.8571
3300024278_10	3300024278	972940	69	20899	0	0	0	33	79.01	0.91	74.46	MQ	OTU-7156	d__Bacteria;p__Acidobacteriota;c__Holophagae;o__Holophagales;f__Holophagaceae;g__UBA12189;s__UBA12189	Aquatic	Freshwater	Freshwater	-89.9778	29.8571
3300028258_2	3300028258	2973968	396	8541	1	0	0	36	86.99	3.09	71.54	MQ	OTU-11985	d__Bacteria;p__Proteobacteria;c__Gammaproteobacteria;o__Betaproteobacteriales;f__Burkholderiaceae;g__UBA3064;s__	Aquatic	Freshwater	Freshwater	-89.9778	29.8571
3300028258_5	3300028258	2155097	51	92955	4	0	2	47	99.15	0	99.15	MQ	OTU-9320	d__Bacteria;p__Deinococcota;c__Deinococci;o__Deinococcales;f__Thermaceae;g__Thermus;s__Thermus_thermophilus	Aquatic	Freshwater	Freshwater	-89.9778	29.8571
3300028258_10	3300028258	966545	87	13417	0	0	0	34	79.01	0.05	78.76	MQ	OTU-7156	d__Bacteria;p__Acidobacteriota;c__Holophagae;o__Holophagales;f__Holophagaceae;g__UBA12189;s__UBA12189	Aquatic	Freshwater	Freshwater	-89.9778	29.8571
3300024280_3	3300024280	3353838	370	11796	1	0	1	43	93.17	4.6	70.17	MQ	OTU-11985	d__Bacteria;p__Proteobacteria;c__Gammaproteobacteria;o__Betaproteobacteriales;f__Burkholderiaceae;g__UBA3064;s__	Aquatic	Freshwater	Freshwater	-89.9778	29.8571
3300024280_1	3300024280	6193675	205	48538	0	1	0	51	99.8	1.79	90.85	MQ	OTU-11695	d__Bacteria;p__Proteobacteria;c__Gammaproteobacteria;o__Betaproteobacteriales;f__Burkholderiaceae;g__JOSHI-001;s__	Aquatic	Freshwater	Freshwater	-89.9778	29.8571
3300024280_5	3300024280	2158850	43	91253	4	0	2	47	99.58	0	99.58	MQ	OTU-9320	d__Bacteria;p__Deinococcota;c__Deinococci;o__Deinococcales;f__Thermaceae;g__Thermus;s__Thermus_thermophilus	Aquatic	Freshwater	Freshwater	-89.9778	29.8571
3300024280_8	3300024280	993630	90	13172	1	1	1	31	80.29	1.71	71.74	MQ	OTU-7156	d__Bacteria;p__Acidobacteriota;c__Holophagae;o__Holophagales;f__Holophagaceae;g__UBA12189;s__UBA12189	Aquatic	Freshwater	Freshwater	-89.9778	29.8571
3300024280_9	3300024280	849742	130	7024	0	0	0	12	56.79	0	56.79	MQ	OTU-4921	d__Bacteria;p__Actinobacteriota;c__Acidimicrobiia;o__Microtrichales;f__Ilumatobacteraceae;g__BACL27;s__	Aquatic	Freshwater	Freshwater	-89.9778	29.8571
3300024501_8	3300024501	1023197	56	33763	0	0	0	34	78.16	1.99	68.21	MQ	OTU-7156	d__Bacteria;p__Acidobacteriota;c__Holophagae;o__Holophagales;f__Holophagaceae;g__UBA12189;s__UBA12189	Aquatic	Freshwater	Freshwater	-89.9778	29.8571
3300024501_4	3300024501	2157195	44	96527	4	0	2	47	99.58	0	99.58	MQ	OTU-9320	d__Bacteria;p__Deinococcota;c__Deinococci;o__Deinococcales;f__Thermaceae;g__Thermus;s__Thermus_thermophilus	Aquatic	Freshwater	Freshwater	-89.9778	29.8571
3300024501_2	3300024501	3330805	352	12335	3	2	3	43	94.44	3.43	77.29	HQ	OTU-11985	d__Bacteria;p__Proteobacteria;c__Gammaproteobacteria;o__Betaproteobacteriales;f__Burkholderiaceae;g__UBA3064;s__	Aquatic	Freshwater	Freshwater	-89.9778	29.8571
3300024311_4	3300024311	3443715	384	11687	5	4	8	51	92.28	3.12	76.68	HQ	OTU-11985	d__Bacteria;p__Proteobacteria;c__Gammaproteobacteria;o__Betaproteobacteriales;f__Burkholderiaceae;g__UBA3064;s__	Aquatic	Freshwater	Freshwater	-89.9778	29.8571
3300024311_7	3300024311	1596367	268	6416	1	1	1	25	57.27	0.65	54.02	MQ	OTU-8238	d__Bacteria;p__Proteobacteria;c__Alphaproteobacteria;o__Micavibrionales;f__UBA2400;g__UBA2400;s__	Aquatic	Freshwater	Freshwater	-89.9778	29.8571
3300024311_1	3300024311	5930363	473	16919	0	1	0	45	97.4	1.63	89.25	MQ	OTU-11695	d__Bacteria;p__Proteobacteria;c__Gammaproteobacteria;o__Betaproteobacteriales;f__Burkholderiaceae;g__JOSHI-001;s__	Aquatic	Freshwater	Freshwater	-89.9778	29.8571
3300024311_8	3300024311	1390873	256	5672	0	1	1	21	60.32	0.49	57.87	MQ	OTU-8301	d__Bacteria;p__Bacteroidota;c__Bacteroidia;o__AKYH767;f__b-17BO;g__;s__	Aquatic	Freshwater	Freshwater	-89.9778	29.8571
3300024311_10	3300024311	997334	83	22093	0	0	0	32	78.16	0	78.16	MQ	OTU-7156	d__Bacteria;p__Acidobacteriota;c__Holophagae;o__Holophagales;f__Holophagaceae;g__UBA12189;s__UBA12189	Aquatic	Freshwater	Freshwater	-89.9778	29.8571
3300024311_6	3300024311	2157545	51	81003	4	0	2	47	99.58	0	99.58	MQ	OTU-9320	d__Bacteria;p__Deinococcota;c__Deinococci;o__Deinococcales;f__Thermaceae;g__Thermus;s__Thermus_thermophilus	Aquatic	Freshwater	Freshwater	-89.9778	29.8571
3300027162_11	3300027162	948118	91	14382	0	0	0	34	74.95	0.85	70.7	MQ	OTU-7156	d__Bacteria;p__Acidobacteriota;c__Holophagae;o__Holophagales;f__Holophagaceae;g__UBA12189;s__UBA12189	Aquatic	Freshwater	Freshwater	-89.9778	29.8571
3300027162_7	3300027162	2159776	46	91961	4	0	2	47	99.58	0	99.58	MQ	OTU-9320	d__Bacteria;p__Deinococcota;c__Deinococci;o__Deinococcales;f__Thermaceae;g__Thermus;s__Thermus_thermophilus	Aquatic	Freshwater	Freshwater	-89.9778	29.8571
3300027162_6	3300027162	2319690	26	132796	1	1	1	42	84.35	1.74	75.65	MQ	OTU-8238	d__Bacteria;p__Proteobacteria;c__Alphaproteobacteria;o__Micavibrionales;f__UBA2400;g__UBA2400;s__	Aquatic	Freshwater	Freshwater	-89.9778	29.8571
3300025210_3	3300025210	2503219	219	14056	0	1	0	32	89.58	0	89.58	MQ	OTU-15506	d__Bacteria;p__SAR324;c__SAR324;o__SAR324;f__NAC60-12;g__Arctic96AD-7;s__Arctic96AD-7_sp1	Aquatic	Marine	Deep_ocean	82.62	-29.81
3300025210_2	3300025210	2557382	469	5506	0	0	0	24	65.08	2.65	51.83	MQ	OTU-3870	d__Bacteria;p__Proteobacteria;c__Gammaproteobacteria;o__Pseudomonadales;f__Alcanivoracaceae;g__Alcanivorax;s__Alcanivorax_sp2	Aquatic	Marine	Deep_ocean	82.62	-29.81
3300025210_1	3300025210	3353290	175	29669	1	1	1	49	96.7	0.99	91.75	HQ	OTU-12171	d__Bacteria;p__Chloroflexota;c__Dehalococcoidia;o__UBA3495;f__UBA3495;g__UBA9611;s__GCA_002746355.1	Aquatic	Marine	Deep_ocean	82.62	-29.81
3300027607_16	3300027607	6408678	19	569254	0	0	0	38	97.74	1.1	92.24	MQ	OTU-11209	d__Bacteria;p__Calditrichota;c__Calditrichia;o__RBG-13-44-9;f__;g__;s__	Aquatic	Marine	Marine	-79.97	9.28
3300027607_18	3300027607	5926816	68	139421	2	1	1	54	95.97	1.52	88.37	HQ	OTU-11214	d__Bacteria;p__Planctomycetota;c__Phycisphaerae;o__UBA1845;f__UTPLA1;g__;s__	Aquatic	Marine	Marine	-79.97	9.28
3300027607_51	3300027607	2723260	88	59788	0	0	0	31	50.31	0	50.31	MQ	OTU-12460	d__Bacteria;p__Proteobacteria;c__Alphaproteobacteria;o__Rhodobacterales;f__Rhodobacteraceae;g__Leisingera;s__	Aquatic	Marine	Marine	-79.97	9.28
3300027607_50	3300027607	2816765	2	2242730	1	1	2	35	99.73	0	99.73	HQ	OTU-12461	d__Bacteria;p__Bacteroidota;c__Bacteroidia;o__Flavobacteriales;f__koll-22;g__UBA1494;s__	Aquatic	Marine	Marine	-79.97	9.28
3300027607_54	3300027607	2183716	197	13765	1	1	1	29	84.58	3.39	67.63	MQ	OTU-4368	d__Bacteria;p__Proteobacteria;c__Gammaproteobacteria;o__UBA4575;f__UBA4575;g__UBA1858;s__	Aquatic	Marine	Marine	-79.97	9.28
3300027607_31	3300027607	4312590	14	331171	2	2	2	36	99.67	1.32	93.07	HQ	OTU-11837	d__Bacteria;p__Bacteroidota;c__Bacteroidia;o__Flavobacteriales;f__Flavobacteriaceae;g__;s__	Aquatic	Marine	Marine	-79.97	9.28
3300027607_36	3300027607	3982741	650	6509	0	1	0	26	65.88	0	65.88	MQ	OTU-11839	d__Bacteria;p__Chloroflexota;c__Anaerolineae;o__SBR1031;f__A4b;g__;s__	Aquatic	Marine	Marine	-79.97	9.28
3300027607_35	3300027607	4034723	39	164797	1	1	1	41	69.13	0	69.13	MQ	OTU-11840	d__Bacteria;p__Planctomycetota;c__Phycisphaerae;o__UBA1845;f__UTPLA1;g__;s__	Aquatic	Marine	Marine	-79.97	9.28
3300027607_39	3300027607	3633401	9	558421	1	1	0	36	98.92	0.22	97.82	MQ	OTU-11843	d__Bacteria;p__Proteobacteria;c__Alphaproteobacteria;o__Caulobacterales;f__Hyphomonadaceae;g__Henriciella;s__	Aquatic	Marine	Marine	-79.97	9.28
3300027607_45	3300027607	3023955	35	149313	0	0	0	37	85.22	1.3	78.72	MQ	OTU-4576	d__Bacteria;p__Proteobacteria;c__Alphaproteobacteria;o__Parvibaculales;f__Phaeomarinobacteraceae;g__Phaeomarinobacter;s__	Aquatic	Marine	Marine	-79.97	9.28
3300027607_15	3300027607	6586690	209	53482	1	1	2	47	92.74	4.27	71.39	HQ	OTU-11206	d__Bacteria;p__Acidobacteriota;c__Acidobacteriae;o__Solibacterales;f__UBA6623;g__;s__	Aquatic	Marine	Marine	-79.97	9.28
3300027607_14	3300027607	6816578	295	32345	1	1	1	49	97.01	3.59	79.06	HQ	OTU-11207	d__Bacteria;p__Acidobacteriota;c__Acidobacteriae;o__Solibacterales;f__UBA6623;g__;s__	Aquatic	Marine	Marine	-79.97	9.28
3300027607_17	3300027607	6404936	256	36878	1	0	0	36	93.25	2.74	79.55	MQ	OTU-13113	d__Bacteria;p__Proteobacteria;c__Alphaproteobacteria;o__Rhizobiales;f__Stappiaceae;g__Labrenzia;s__	Aquatic	Marine	Marine	-79.97	9.28
3300027607_11	3300027607	7514288	35	533949	0	2	0	42	92.73	1.36	85.93	MQ	OTU-11210	d__Bacteria;p__Chloroflexota;c__Anaerolineae;o__SBR1031;f__A4b;g__UBA6055;s__	Aquatic	Marine	Marine	-79.97	9.28
3300027607_10	3300027607	7617926	48	270002	1	1	1	73	98.58	0	98.58	HQ	OTU-11211	d__Bacteria;p__Planctomycetota;c__Phycisphaerae;o__Phycisphaerales;f__Phycisphaeraceae;g__;s__	Aquatic	Marine	Marine	-79.97	9.28
3300027607_19	3300027607	5812088	181	54678	1	1	1	41	93.64	0	93.64	HQ	OTU-11213	d__Bacteria;p__Chloroflexota;c__Anaerolineae;o__SBR1031;f__;g__;s__	Aquatic	Marine	Marine	-79.97	9.28
3300027607_48	3300027607	2853279	33	170035	0	2	0	34	98	0.38	96.1	MQ	OTU-3719	d__Bacteria;p__Bacteroidota;c__Bacteroidia;o__Flavobacteriales;f__Flavobacteriaceae;g__CG2-30-34-30;s__	Aquatic	Marine	Marine	-79.97	9.28
3300027607_49	3300027607	2819016	265	13220	1	0	0	43	88.38	2.05	78.13	MQ	OTU-4541	d__Bacteria;p__Proteobacteria;c__Alphaproteobacteria;o__Rhizobiales;f__Methyloligellaceae;g__Methyloceanibacter;s__	Aquatic	Marine	Marine	-79.97	9.28
3300027607_42	3300027607	3272505	18	306140	1	1	1	49	97.73	0	97.73	HQ	OTU-3722	d__Bacteria;p__Planctomycetota;c__Phycisphaerae;o__Phycisphaerales;f__SM1A02;g__;s__	Aquatic	Marine	Marine	-79.97	9.28
3300027607_43	3300027607	3269884	11	469311	1	1	2	43	98.7	0.43	96.55	HQ	OTU-3723	d__Bacteria;p__Proteobacteria;c__Alphaproteobacteria;o__Caulobacterales;f__Parvularculaceae;g__UBA4496;s__	Aquatic	Marine	Marine	-79.97	9.28
3300027607_40	3300027607	3486476	16	427158	0	0	0	40	90.35	0	90.35	MQ	OTU-3724	d__Bacteria;p__Proteobacteria;c__Alphaproteobacteria;o__Caulobacterales;f__;g__;s__	Aquatic	Marine	Marine	-79.97	9.28
3300027607_41	3300027607	3360253	49	117518	0	1	0	31	86.56	0	86.56	MQ	OTU-3725	d__Bacteria;p__Bacteroidota;c__Bacteroidia;o__Flavobacteriales;f__Cryomorphaceae;g__UBA7878;s__	Aquatic	Marine	Marine	-79.97	9.28
3300027607_46	3300027607	3001549	124	35725	1	1	1	33	96.06	0	96.06	HQ	OTU-3726	d__Bacteria;p__Bacteroidota;c__Bacteroidia;o__Flavobacteriales;f__koll-22;g__UBA1494;s__	Aquatic	Marine	Marine	-79.97	9.28
3300027607_47	3300027607	2967095	52	107419	1	1	1	34	95.52	0	95.52	HQ	OTU-3727	d__Bacteria;p__Bacteroidota;c__Kapabacteria;o__Kapabacteriales;f__GCA-002839825;g__;s__	Aquatic	Marine	Marine	-79.97	9.28
3300027607_44	3300027607	3091451	400	9058	0	1	1	28	75.26	0.22	74.16	MQ	OTU-3728	d__Bacteria;p__Proteobacteria;c__Alphaproteobacteria;o__Sphingomonadales;f__Emcibacteraceae;g__;s__	Aquatic	Marine	Marine	-79.97	9.28
3300027607_4	3300027607	10826295	151	165338	0	2	0	69	98.36	2.69	84.91	MQ	OTU-15585	d__Bacteria;p__Cyanobacteriota;c__Cyanobacteriia;o__Neosynechococcales;f__Neosynechococcaceae;g__;s__	Aquatic	Marine	Marine	-79.97	9.28
3300027607_7	3300027607	8878925	86	151531	0	1	0	57	93.87	0.81	89.82	MQ	OTU-12799	d__Bacteria;p__Myxococcota;c__Polyangia;o__Kofleriales;f__;g__;s__	Aquatic	Marine	Marine	-79.97	9.28
3300027607_6	3300027607	9028030	32	795688	0	0	0	39	98.21	1.93	88.56	MQ	OTU-12800	d__Bacteria;p__Bacteroidota;c__Bacteroidia;o__Cytophagales;f__Flammeovirgaceae;g__GCA-2729595;s__	Aquatic	Marine	Marine	-79.97	9.28
3300027607_9	3300027607	7658999	187	72056	1	2	1	68	99.11	1.44	91.91	HQ	OTU-12804	d__Bacteria;p__Cyanobacteriota;c__Cyanobacteriia;o__Cyanobacteriales;f__Coleofasciculaceae;g__;s__	Aquatic	Marine	Marine	-79.97	9.28
3300027607_8	3300027607	8196156	22	789084	1	1	1	38	96.17	3.28	79.77	HQ	OTU-15783	d__Bacteria;p__Bacteroidota;c__Rhodothermia;o__Rhodothermales;f__;g__;s__	Aquatic	Marine	Marine	-79.97	9.28
3300027607_33	3300027607	4175063	18	338287	1	1	0	39	98.92	0.43	96.77	MQ	OTU-11835	d__Bacteria;p__Proteobacteria;c__Alphaproteobacteria;o__Caulobacterales;f__Hyphomonadaceae;g__Henriciella;s__	Aquatic	Marine	Marine	-79.97	9.28
3300027607_34	3300027607	4103239	13	434608	0	2	0	39	98.6	0	98.6	MQ	OTU-11841	d__Bacteria;p__Bacteroidota;c__Rhodothermia;o__Balneolales;f__Balneolaceae;g__;s__	Aquatic	Marine	Marine	-79.97	9.28
3300027607_28	3300027607	4570461	444	13513	0	1	1	37	89.72	1.3	83.22	MQ	OTU-713	d__Bacteria;p__Proteobacteria;c__Alphaproteobacteria;o__Thalassobaculales;f__Thalassobaculaceae;g__;s__	Aquatic	Marine	Marine	-79.97	9.28
3300027607_29	3300027607	4410693	146	45462	0	1	1	36	96.07	0.45	93.82	MQ	OTU-3096	d__Bacteria;p__Bacteroidota;c__Bacteroidia;o__Cytophagales;f__Cyclobacteriaceae;g__Fabibacter;s__	Aquatic	Marine	Marine	-79.97	9.28
3300027607_24	3300027607	5244406	58	156052	0	0	0	46	99.57	2.39	87.62	MQ	OTU-3099	d__Bacteria;p__Proteobacteria;c__Alphaproteobacteria;o__Kiloniellales;f__Fodinicurvataceae;g__;s__	Aquatic	Marine	Marine	-79.97	9.28
3300027607_26	3300027607	4926660	102	79759	0	2	0	68	84.81	1.19	78.86	MQ	OTU-3100	d__Bacteria;p__Cyanobacteriota;c__Cyanobacteriia;o__Cyanobacteriales;f__Spirulinaceae;g__ESFC-1;s__	Aquatic	Marine	Marine	-79.97	9.28
3300027607_27	3300027607	4590006	15	416788	0	0	0	41	88.26	0.43	86.11	MQ	OTU-3101	d__Bacteria;p__Proteobacteria;c__Alphaproteobacteria;o__Kiloniellales;f__Kiloniellaceae;g__;s__	Aquatic	Marine	Marine	-79.97	9.28
3300000564_1	3300000564	4137503	388	14126	0	1	0	63	92.66	0.91	88.11	MQ	OTU-16640	d__Bacteria;p__Proteobacteria;c__Gammaproteobacteria;o__Xanthomonadales;f__Xanthomonadaceae;g__Stenotrophomonas;s__Stenotrophomonas_maltophilia_F	Terrestrial	Soil	Soil	-96.6083	39.101
3300026978_7	3300026978	3380896	44	375155	0	3	0	66	98.71	4.79	74.76	MQ	OTU-16842	d__Bacteria;p__Proteobacteria;c__Gammaproteobacteria;o__Pseudomonadales;f__Nitrincolaceae;g__Marinobacterium;s__	Lab_enrichment	Defined_media	Aerobic_enrichment_media	-67.0188	17.9673
3300026978_6	3300026978	3711782	289	18333	0	1	0	33	88.88	3.57	71.03	MQ	OTU-9676	d__Bacteria;p__Proteobacteria;c__Gammaproteobacteria;o__Pseudomonadales;f__Hahellaceae;g__Marinobacter;s__Marinobacter_hydrocarbonoclasticus	Lab_enrichment	Defined_media	Aerobic_enrichment_media	-67.0188	17.9673
3300026978_5	3300026978	3809437	34	190313	2	3	0	50	96.27	2.1	85.77	MQ	OTU-2560	d__Bacteria;p__Firmicutes_A;c__Clostridia;o__Tissierellales;f__;g__;s__	Lab_enrichment	Defined_media	Aerobic_enrichment_media	-67.0188	17.9673
3300026978_4	3300026978	4311795	48	137974	2	2	2	60	100	0.79	96.05	HQ	OTU-6874	d__Bacteria;p__Desulfobacterota;c__Desulfovibrionia;o__Desulfovibrionales;f__Desulfovibrionaceae;g__Pseudodesulfovibrio;s__	Lab_enrichment	Defined_media	Aerobic_enrichment_media	-67.0188	17.9673
3300026978_3	3300026978	4355914	18	366983	0	3	0	26	85.38	2.15	74.63	MQ	OTU-9881	d__Bacteria;p__Bacteroidota;c__Bacteroidia;o__Bacteroidales;f__Prolixibacteraceae;g__Draconibacterium;s__Draconibacterium_sediminis	Lab_enrichment	Defined_media	Aerobic_enrichment_media	-67.0188	17.9673
3300026978_2	3300026978	4393000	72	97389	1	1	1	43	94.54	3.83	75.39	HQ	OTU-6877	d__Bacteria;p__Bacteroidota;c__GCA-2699105;o__GCA-2699105;f__;g__;s__	Lab_enrichment	Defined_media	Aerobic_enrichment_media	-67.0188	17.9673
3300026978_8	3300026978	1811515	24	132476	2	2	0	35	98.67	0.44	96.47	MQ	OTU-10084	d__Bacteria;p__Firmicutes;c__Bacilli;o__Acholeplasmatales;f__Acholeplasmataceae;g__MZ-XQ;s__	Lab_enrichment	Defined_media	Aerobic_enrichment_media	-67.0188	17.9673
3300027941_9	3300027941	3000852	7	838722	0	2	1	30	90.98	0.82	86.88	MQ	OTU-9958	d__Bacteria;p__Bacteroidota;c__Rhodothermia;o__Balneolales;f__Balneolaceae;g__Aliifodinibius;s__	Lab_enrichment	Defined_media	Aerobic_enrichment_media	-122.29	37.8409
3300027941_6	3300027941	3344558	15	461877	1	1	1	41	98.09	0.88	93.69	HQ	OTU-1097	d__Archaea;p__Halobacterota;c__Halobacteria;o__Halobacteriales;f__Halobacteriaceae;g__;s__	Lab_enrichment	Defined_media	Aerobic_enrichment_media	-122.29	37.8409
3300006678_6	3300006678	2355448	232	12064	1	0	2	27	94.94	2.79	80.99	MQ	OTU-11870	d__Bacteria;p__Firmicutes_A;c__Clostridia;o__Lachnospirales;f__Lachnospiraceae;g__Lachnoanaerobaculum;s__GCF_000287675.1	Human	Digestive_system	Human	-77.1012	39.0043
3300006678_15	3300006678	1803627	56	62031	1	3	1	28	97.68	2.82	83.58	MQ	OTU-15720	d__Bacteria;p__Firmicutes;c__Bacilli;o__Lactobacillales;f__Aerococcaceae;g__Granulicatella;s__	Human	Digestive_system	Human	-77.1012	39.0043
3300006678_18	3300006678	1664573	24	97701	2	4	1	43	100	1.4	93	HQ	OTU-2030	d__Bacteria;p__Firmicutes_C;c__Negativicutes;o__Veillonellales;f__Megasphaeraceae;g__Anaeroglobus;s__Anaeroglobus_micronuciformis	Human	Digestive_system	Human	-77.1012	39.0043
3300006678_10	3300006678	2132743	194	14703	1	0	0	22	55.17	0	55.17	MQ	OTU-5034	d__Bacteria;p__Bacteroidota;c__Bacteroidia;o__Bacteroidales;f__Bacteroidaceae;g__Prevotella;s__Prevotella_salivae	Human	Digestive_system	Human	-77.1012	39.0043
3300006678_13	3300006678	1974844	62	44696	1	1	1	29	79.5	0.34	77.8	MQ	OTU-920	d__Bacteria;p__Bacteroidota;c__Bacteroidia;o__Bacteroidales;f__Bacteroidaceae;g__Prevotella;s__Prevotella_pallens	Human	Digestive_system	Human	-77.1012	39.0043
3300006678_14	3300006678	1935379	102	29816	1	1	1	33	98.77	2.58	85.87	HQ	OTU-14730	d__Bacteria;p__Campylobacterota;c__Campylobacteria;o__Campylobacterales;f__Campylobacteraceae;g__Campylobacter_A;s__Campylobacter_A_concisus_A	Human	Digestive_system	Human	-77.1012	39.0043
3300006678_16	3300006678	1736166	19	126452	1	1	1	25	99.29	2.84	85.09	MQ	OTU-1061	d__Bacteria;p__Firmicutes_A;c__Clostridia;o__Peptostreptococcales;f__Anaerovoracaceae;g__Mogibacterium;s__	Human	Digestive_system	Human	-77.1012	39.0043
3300006678_36	3300006678	917080	13	93606	0	0	0	17	70.69	0	70.69	MQ	OTU-5259	d__Bacteria;p__Firmicutes;c__Bacilli;o__Erysipelotrichales;f__Erysipelotrichaceae;g__Solobacterium;s__	Human	Digestive_system	Human	-77.1012	39.0043
3300006678_45	3300006678	637905	6	129398	0	1	0	19	61.4	0	61.4	MQ	OTU-5243	d__Bacteria;p__Actinobacteriota;c__Actinobacteria;o__Actinomycetales;f__Actinomycetaceae;g__Actinomyces;s__Actinomyces_graevenitzii	Human	Digestive_system	Human	-77.1012	39.0043
3300006678_8	3300006678	2187117	29	180615	1	1	1	49	97.33	0.75	93.58	HQ	OTU-1837	d__Bacteria;p__Proteobacteria;c__Gammaproteobacteria;o__Betaproteobacteriales;f__Neisseriaceae;g__Neisseria;s__	Human	Digestive_system	Human	-77.1012	39.0043
3300006678_9	3300006678	2136503	208	13662	1	0	2	28	86.46	4.83	62.31	MQ	OTU-5482	d__Bacteria;p__Firmicutes_A;c__Clostridia;o__Lachnospirales;f__Lachnospiraceae;g__Oribacterium;s__Oribacterium_sinus	Human	Digestive_system	Human	-77.1012	39.0043
3300006678_4	3300006678	2528432	78	53193	1	1	1	38	98.4	1.42	91.3	MQ	OTU-14680	d__Bacteria;p__Bacteroidota;c__Bacteroidia;o__Bacteroidales;f__Bacteroidaceae;g__Prevotella;s__Prevotella_nanceiensis	Human	Digestive_system	Human	-77.1012	39.0043
3300006678_11	3300006678	2125446	36	93573	2	1	1	46	98.1	0.63	94.95	HQ	OTU-11120	d__Bacteria;p__Firmicutes_A;c__Clostridia;o__Lachnospirales;f__Lachnospiraceae;g__Stomatobaculum;s__	Human	Digestive_system	Human	-77.1012	39.0043
3300006678_20	3300006678	1582859	109	20749	1	0	0	17	66.72	0	66.72	MQ	OTU-9458	d__Bacteria;p__Firmicutes_C;c__Negativicutes;o__Veillonellales;f__Veillonellaceae;g__Veillonella;s__Veillonella_atypica	Human	Digestive_system	Human	-77.1012	39.0043
3300006678_23	3300006678	1470650	13	172380	2	3	0	30	58.81	0.47	56.46	MQ	OTU-5243	d__Bacteria;p__Actinobacteriota;c__Actinobacteria;o__Actinomycetales;f__Actinomycetaceae;g__Actinomyces;s__Actinomyces_graevenitzii	Human	Digestive_system	Human	-77.1012	39.0043
3300006678_22	3300006678	1574398	41	71802	1	1	1	22	87.94	0	87.94	MQ	OTU-2031	d__Bacteria;p__Firmicutes_A;c__Clostridia;o__Peptostreptococcales;f__Anaerovoracaceae;g__Eubacterium_B;s__Eubacterium_B_sulci	Human	Digestive_system	Human	-77.1012	39.0043
3300006678_24	3300006678	1440152	46	53169	1	1	1	43	97.58	0	97.58	HQ	OTU-15345	d__Bacteria;p__Actinobacteriota;c__Coriobacteriia;o__Coriobacteriales;f__Atopobiaceae;g__Atopobium_B;s__GCF_000564995.1	Human	Digestive_system	Human	-77.1012	39.0043
3300006678_27	3300006678	1306706	173	8752	0	2	0	20	85.2	0.7	81.7	MQ	OTU-4772	d__Bacteria;p__Firmicutes_A;c__Clostridia;o__Peptostreptococcales;f__Peptostreptococcaceae;g__Peptostreptococcus;s__	Human	Digestive_system	Human	-77.1012	39.0043
3300006678_26	3300006678	1141943	115	12697	1	1	0	28	74.06	1.22	67.96	MQ	OTU-14182	d__Bacteria;p__Firmicutes_A;c__Clostridia;o__Tissierellales;f__Helcococcaceae;g__Parvimonas;s__	Human	Digestive_system	Human	-77.1012	39.0043
3300006678_28	3300006678	1269804	65	31498	0	0	0	24	67.01	1.59	59.06	MQ	OTU-3125	d__Bacteria;p__Firmicutes_A;c__Clostridia;o__Lachnospirales;f__Lachnospiraceae;g__Oribacterium;s__Oribacterium_parvum	Human	Digestive_system	Human	-77.1012	39.0043
3300006677_1	3300006677	2280460	145	19770	1	2	1	17	92.22	0.25	90.97	MQ	OTU-10295	d__Bacteria;p__Firmicutes;c__Bacilli;o__Staphylococcales;f__Staphylococcaceae;g__Staphylococcus;s__Staphylococcus_epidermidis	Human	Skin	Human	-77.1012	39.0043
3300006677_3	3300006677	977634	10	157176	2	0	1	32	63.41	0	63.41	MQ	OTU-7786	d__Bacteria;p__Proteobacteria;c__Gammaproteobacteria;o__Betaproteobacteriales;f__Neisseriaceae;g__;s__	Human	Skin	Human	-77.1012	39.0043
3300006677_2	3300006677	1071305	66	22427	2	1	2	35	78.4	0.21	77.35	MQ	OTU-7785	d__Bacteria;p__Proteobacteria;c__Gammaproteobacteria;o__Betaproteobacteriales;f__Neisseriaceae;g__;s__	Human	Skin	Human	-77.1012	39.0043
3300006406_1	3300006406	1374685	164	10136	0	0	0	17	80.35	0.44	78.15	MQ	OTU-3078	d__Bacteria;p__Firmicutes;c__Bacilli;o__Lactobacillales;f__Lactobacillaceae;g__Lactobacillus;s__Lactobacillus_gasseri	Human	Reproductive_system	Human	-77.1012	39.0043
3300006317_10	3300006317	2628232	89	41916	2	2	1	37	93.57	2.31	82.02	MQ	OTU-16251	d__Bacteria;p__Bacteroidota;c__Bacteroidia;o__Bacteroidales;f__Bacteroidaceae;g__Prevotella;s__Prevotella_saccharolytica	Human	Digestive_system	Human	-77.1012	39.0043
3300006317_14	3300006317	2173243	60	68429	0	0	1	38	79.83	2.14	69.13	MQ	OTU-1134	d__Bacteria;p__Bacteroidota;c__Bacteroidia;o__Bacteroidales;f__Bacteroidaceae;g__Prevotella;s__Prevotella_nigrescens	Human	Digestive_system	Human	-77.1012	39.0043
3300006317_15	3300006317	1945376	133	19500	0	0	0	24	95.7	3.23	79.55	MQ	OTU-7159	d__Bacteria;p__Bacteroidota;c__Bacteroidia;o__Flavobacteriales;f__Weeksellaceae;g__;s__	Human	Digestive_system	Human	-77.1012	39.0043
3300006317_33	3300006317	979047	25	61046	1	1	1	33	71.75	1.12	66.15	MQ	OTU-10945	d__Bacteria;p__Patescibacteria;c__Gracilibacteria;o__Absconditabacterales;f__X112;g__;s__	Human	Digestive_system	Human	-77.1012	39.0043
3300006317_18	3300006317	2008371	30	99285	1	3	0	33	97.01	1.67	88.66	MQ	OTU-2260	d__Bacteria;p__Firmicutes_C;c__Negativicutes;o__Veillonellales;f__Veillonellaceae;g__Veillonella;s__Veillonella_parvula	Human	Digestive_system	Human	-77.1012	39.0043
3300006317_5	3300006317	3309346	82	55439	2	0	0	37	94.89	2.74	81.19	MQ	OTU-6541	d__Bacteria;p__Bacteroidota;c__Bacteroidia;o__Bacteroidales;f__Bacteroidaceae;g__Prevotella;s__	Human	Digestive_system	Human	-77.1012	39.0043
3300006317_9	3300006317	2596143	81	58516	1	0	0	10	88.69	1.17	82.84	MQ	OTU-14619	d__Bacteria;p__Firmicutes_A;c__Clostridia;o__Peptostreptococcales;f__Filifactoraceae;g__Peptoanaerobacter;s__	Human	Digestive_system	Human	-77.1012	39.0043
3300006317_21	3300006317	1881894	13	251360	1	1	2	36	98.89	0.37	97.04	HQ	OTU-1539	d__Bacteria;p__Campylobacterota;c__Campylobacteria;o__Campylobacterales;f__Campylobacteraceae;g__Campylobacter_A;s__	Human	Digestive_system	Human	-77.1012	39.0043
3300006317_24	3300006317	1761779	128	17807	0	1	2	21	85.56	3.72	66.96	MQ	OTU-14026	d__Bacteria;p__Bacteroidota;c__Bacteroidia;o__Bacteroidales;f__Porphyromonadaceae;g__Porphyromonas;s__GCF_000467855.2	Human	Digestive_system	Human	-77.1012	39.0043
3300006317_27	3300006317	1588291	243	7293	0	0	0	4	79.1	5	54.1	MQ	OTU-7155	d__Bacteria;p__Firmicutes;c__Bacilli;o__Lactobacillales;f__Aerococcaceae;g__Granulicatella;s__	Human	Digestive_system	Human	-77.1012	39.0043
3300006317_40	3300006317	762995	5	205430	1	1	1	46	80.42	1.12	74.82	MQ	OTU-1446	d__Bacteria;p__Patescibacteria;c__Saccharimonadia;o__Saccharimonadales;f__Saccharimonadaceae;g__;s__	Human	Digestive_system	Human	-77.1012	39.0043
3300006317_49	3300006317	654176	84	9643	0	0	0	35	56.09	0	56.09	MQ	OTU-14075	d__Bacteria;p__Patescibacteria;c__Saccharimonadia;o__Saccharimonadales;f__Saccharimonadaceae;g__TM7x;s__	Human	Digestive_system	Human	-77.1012	39.0043
3300006317_43	3300006317	750409	12	85991	1	2	1	44	64.45	0.93	59.8	MQ	OTU-14612	d__Bacteria;p__Patescibacteria;c__Saccharimonadia;o__Saccharimonadales;f__Saccharimonadaceae;g__TM7x;s__	Human	Digestive_system	Human	-77.1012	39.0043
3300006317_13	3300006317	2391094	110	30648	1	1	3	37	94.37	0	94.37	HQ	OTU-11568	d__Bacteria;p__Firmicutes_A;c__Clostridia;o__Lachnospirales;f__Lachnospiraceae;g__Johnsonella;s__	Human	Digestive_system	Human	-77.1012	39.0043
3300006297_2	3300006297	1984198	216	10384	0	0	0	35	89.39	1.12	83.79	MQ	OTU-340	d__Bacteria;p__Bacteroidota;c__Bacteroidia;o__Bacteroidales;f__Porphyromonadaceae;g__Porphyromonas;s__Porphyromonas_sp1	Human	Digestive_system	Human	-77.1012	39.0043
3300006348_9	3300006348	1782936	267	7613	0	1	1	27	62.07	1.72	53.47	MQ	OTU-4987	d__Bacteria;p__Proteobacteria;c__Gammaproteobacteria;o__Betaproteobacteriales;f__Neisseriaceae;g__Morococcus;s__Morococcus_sicca_A	Human	Digestive_system	Human	-77.1012	39.0043
3300006348_2	3300006348	2652259	189	18157	1	4	1	46	94.11	2.96	79.31	HQ	OTU-9640	d__Bacteria;p__Actinobacteriota;c__Actinobacteria;o__Corynebacteriales;f__Corynebacteriaceae;g__Corynebacterium;s__Corynebacterium_durum	Human	Digestive_system	Human	-77.1012	39.0043
3300006348_3	3300006348	2010836	86	36390	0	1	1	41	78.57	1.93	68.92	MQ	OTU-2130	d__Bacteria;p__Bacteroidota;c__Bacteroidia;o__Flavobacteriales;f__Flavobacteriaceae;g__Capnocytophaga;s__Capnocytophaga_gingivalis	Human	Digestive_system	Human	-77.1012	39.0043
3300006348_6	3300006348	1883762	255	8988	1	1	0	25	81.37	1.42	74.27	MQ	OTU-11208	d__Bacteria;p__Proteobacteria;c__Gammaproteobacteria;o__Enterobacterales;f__Pasteurellaceae;g__Haemophilus_D;s__Haemophilus_D_parainfluenzae	Human	Digestive_system	Human	-77.1012	39.0043
3300006348_7	3300006348	1846950	181	12880	1	0	0	17	58.23	0	58.23	MQ	OTU-10340	d__Bacteria;p__Proteobacteria;c__Gammaproteobacteria;o__Enterobacterales;f__Pasteurellaceae;g__Aggregatibacter;s__Aggregatibacter_aphrophilus	Human	Digestive_system	Human	-77.1012	39.0043
3300006348_4	3300006348	1956475	96	27335	0	2	1	35	95.15	3.35	78.4	MQ	OTU-3745	d__Bacteria;p__Proteobacteria;c__Gammaproteobacteria;o__Enterobacterales;f__Pasteurellaceae;g__Aggregatibacter;s__	Human	Digestive_system	Human	-77.1012	39.0043
3300006348_5	3300006348	1752784	208	9576	0	0	0	16	88.89	2.15	78.14	MQ	OTU-7159	d__Bacteria;p__Bacteroidota;c__Bacteroidia;o__Flavobacteriales;f__Weeksellaceae;g__;s__	Human	Digestive_system	Human	-77.1012	39.0043
3300006348_8	3300006348	1842205	116	21120	1	0	0	11	95.77	1.03	90.62	MQ	OTU-135	d__Bacteria;p__Firmicutes;c__Bacilli;o__Lactobacillales;f__Streptococcaceae;g__Streptococcus;s__	Human	Digestive_system	Human	-77.1012	39.0043
3300006429_2	3300006429	2371791	177	17345	0	0	0	42	93.08	0.5	90.58	MQ	OTU-5257	d__Bacteria;p__Actinobacteriota;c__Actinobacteria;o__Propionibacteriales;f__Propionibacteriaceae;g__Cutibacterium;s__Cutibacterium_acnes	Human	Respiratory_system	Human	-77.1012	39.0043
3300006429_3	3300006429	2242371	42	71629	0	1	1	46	98.89	0.44	96.69	MQ	OTU-11235	d__Bacteria;p__Actinobacteriota;c__Actinobacteria;o__Corynebacteriales;f__Corynebacteriaceae;g__Corynebacterium;s__Corynebacterium_pseudodiphtheriticum	Human	Respiratory_system	Human	-77.1012	39.0043
3300006349_1	3300006349	3820104	70	88245	1	1	1	42	86.09	1.98	76.19	MQ	OTU-1996	d__Bacteria;p__Bacteroidota;c__Bacteroidia;o__Bacteroidales;f__Bacteroidaceae;g__Bacteroides;s__Bacteroides_uniformis	Human	Digestive_system	Human	-77.1012	39.0043
3300006349_7	3300006349	1586563	91	24017	1	0	0	20	56.94	0	56.94	MQ	OTU-10186	d__Bacteria;p__Firmicutes_A;c__Clostridia;o__Oscillospirales;f__Oscillospiraceae;g__Oscillibacter;s__Oscillibacter_sp6	Human	Digestive_system	Human	-77.1012	39.0043
3300006349_4	3300006349	2049375	66	47301	0	1	1	22	65.39	0	65.39	MQ	OTU-12997	d__Bacteria;p__Bacteroidota;c__Bacteroidia;o__Bacteroidales;f__Bacteroidaceae;g__Bacteroides;s__Bacteroides_eggerthii	Human	Digestive_system	Human	-77.1012	39.0043
3300006676_2	3300006676	2197481	118	26621	1	1	1	44	88.72	0.5	86.22	MQ	OTU-5257	d__Bacteria;p__Actinobacteriota;c__Actinobacteria;o__Propionibacteriales;f__Propionibacteriaceae;g__Cutibacterium;s__Cutibacterium_acnes	Human	Respiratory_system	Human	-77.1012	39.0043
3300006676_3	3300006676	1658529	280	6515	0	2	0	10	67.2	0.89	62.75	MQ	OTU-10295	d__Bacteria;p__Firmicutes;c__Bacilli;o__Staphylococcales;f__Staphylococcaceae;g__Staphylococcus;s__Staphylococcus_epidermidis	Human	Respiratory_system	Human	-77.1012	39.0043
3300006676_4	3300006676	1586683	15	161646	1	1	1	47	95	0	95	HQ	OTU-9467	d__Bacteria;p__Actinobacteriota;c__Actinobacteria;o__Corynebacteriales;f__Corynebacteriaceae;g__Lawsonella;s__	Human	Respiratory_system	Human	-77.1012	39.0043
3300006676_5	3300006676	1084309	170	6574	1	0	0	12	61.27	1.09	55.82	MQ	OTU-16760	d__Bacteria;p__Firmicutes;c__Bacilli;o__Lactobacillales;f__Carnobacteriaceae;g__Dolosigranulum;s__Dolosigranulum_pigrum	Human	Respiratory_system	Human	-77.1012	39.0043
3300003146_15	3300003146	1564820	154	12730	0	0	0	33	70.55	0.35	68.8	MQ	OTU-9266	d__Bacteria;p__Actinobacteriota;c__Actinobacteria;o__Actinomycetales;f__Bifidobacteriaceae;g__Bifidobacterium;s__Bifidobacterium_longum	Human	Digestive_system	Huma_fecal	-90.2649	38.6355
3300003146_14	3300003146	1594117	109	23031	0	0	0	25	85.49	2.75	71.74	MQ	OTU-1848	d__Bacteria;p__Firmicutes_A;c__Clostridia;o__Oscillospirales;f__Oscillospiraceae;g__ER4;s__GCA_000433195.1	Human	Digestive_system	Huma_fecal	-90.2649	38.6355
3300003146_19	3300003146	1240739	6	309432	0	0	0	35	93.26	1.28	86.86	MQ	OTU-398	d__Bacteria;p__Firmicutes;c__Bacilli;o__RF39;f__UBA660;g__CAG-417;s__GCA_000432835.1	Human	Digestive_system	Huma_fecal	-90.2649	38.6355
3300003146_10	3300003146	2115760	54	148352	0	1	0	40	99.15	3.13	83.5	MQ	OTU-10265	d__Bacteria;p__Firmicutes_A;c__Clostridia;o__Oscillospirales;f__DTU089;g__Ruminococcus_E;s__Ruminococcus_E_bromii	Human	Digestive_system	Huma_fecal	-90.2649	38.6355
3300003146_6	3300003146	2873994	109	38153	0	1	0	37	95.75	1.34	89.05	MQ	OTU-15901	d__Bacteria;p__Firmicutes_A;c__Clostridia;o__Oscillospirales;f__DTU089;g__UBA1691;s__	Human	Digestive_system	Huma_fecal	-90.2649	38.6355
3300003146_9	3300003146	2121475	245	10516	0	0	0	30	90.82	2.49	78.37	MQ	OTU-9180	d__Bacteria;p__Firmicutes_A;c__Clostridia;o__Oscillospirales;f__Ruminococcaceae;g__Subdoligranulum;s__UBA9091	Human	Digestive_system	Huma_fecal	-90.2649	38.6355
3300003146_8	3300003146	2334245	42	98311	0	0	0	43	97.04	0.96	92.24	MQ	OTU-8947	d__Bacteria;p__Bacteroidota;c__Bacteroidia;o__Bacteroidales;f__Rikenellaceae;g__Alistipes;s__	Human	Digestive_system	Huma_fecal	-90.2649	38.6355
3300021376_47	3300021376	2425680	111	31312	1	0	1	33	97.62	0.1	97.12	MQ	OTU-17677	d__Bacteria;p__Bacteroidota;c__Bacteroidia;o__Flavobacteriales;f__;g__;s__	Aquatic	Freshwater	freshwater_lake	29.6087	-4.8369
3300021376_46	3300021376	2463629	204	18016	2	1	1	40	90.2	2.01	80.15	HQ	OTU-3094	d__Bacteria;p__Proteobacteria;c__Alphaproteobacteria;o__Rhizobiales;f__Beijerinckiaceae;g__;s__	Aquatic	Freshwater	freshwater_lake	29.6087	-4.8369
3300021376_48	3300021376	2303125	145	28836	1	1	1	36	92.38	0.53	89.73	HQ	OTU-3095	d__Bacteria;p__Proteobacteria;c__Gammaproteobacteria;o__Betaproteobacteriales;f__Burkholderiaceae;g__UBA2463;s__	Aquatic	Freshwater	freshwater_lake	29.6087	-4.8369
3300021376_68	3300021376	1597113	42	209881	1	0	1	23	75.16	0.49	72.71	MQ	OTU-4842	d__Bacteria;p__Bacteroidota;c__Bacteroidia;o__Chitinophagales;f__Chitinophagaceae;g__;s__	Aquatic	Freshwater	freshwater_lake	29.6087	-4.8369
3300021376_61	3300021376	1808788	155	15623	1	0	0	31	88.24	0.83	84.09	MQ	OTU-12133	d__Bacteria;p__Proteobacteria;c__Gammaproteobacteria;o__Betaproteobacteriales;f__Burkholderiaceae;g__Polynucleobacter;s__	Aquatic	Freshwater	freshwater_lake	29.6087	-4.8369
3300021376_62	3300021376	1804773	14	228976	1	1	1	47	97.41	0	97.41	HQ	OTU-17039	d__Bacteria;p__Actinobacteriota;c__Thermoleophilia;o__Ga0077560;f__Ga0077560;g__;s__	Aquatic	Freshwater	freshwater_lake	29.6087	-4.8369
3300021376_29	3300021376	3379238	663	4947	1	0	0	23	62.98	0.23	61.83	MQ	OTU-1250	d__Bacteria;p__Planctomycetota;c__Planctomycetes;o__Planctomycetales;f__Planctomycetaceae;g__;s__	Aquatic	Freshwater	freshwater_lake	29.6087	-4.8369
3300021376_28	3300021376	3635677	91	68960	0	1	0	38	73.01	1.14	67.31	MQ	OTU-12237	d__Bacteria;p__Planctomycetota;c__Planctomycetes;o__Gemmatales;f__Gemmataceae;g__;s__	Aquatic	Freshwater	freshwater_lake	29.6087	-4.8369
3300021376_45	3300021376	2452681	448	5645	0	0	0	29	55	0	55	MQ	OTU-3503	d__Bacteria;p__Myxococcota;c__Myxococcia;o__Myxococcales;f__Myxococcaceae;g__;s__	Aquatic	Freshwater	freshwater_lake	29.6087	-4.8369
3300021376_43	3300021376	2537279	67	84226	1	1	1	39	99.44	4.59	76.49	MQ	OTU-12820	d__Bacteria;p__Bacteroidota;c__Bacteroidia;o__Flavobacteriales;f__Crocinitomicaceae;g__UBA952;s__	Aquatic	Freshwater	freshwater_lake	29.6087	-4.8369
3300021376_37	3300021376	2833883	372	9291	0	1	1	34	85.34	3.79	66.39	MQ	OTU-14531	d__Bacteria;p__Proteobacteria;c__Alphaproteobacteria;o__Rhodobacterales;f__Rhodobacteraceae;g__;s__	Aquatic	Freshwater	freshwater_lake	29.6087	-4.8369
3300021376_50	3300021376	2216556	19	330442	0	2	1	38	96.99	1.09	91.54	MQ	OTU-5688	d__Bacteria;p__Bacteroidota;c__Kapabacteria;o__Kapabacteriales;f__Kapabacteriaceae;g__UBA10438;s__	Aquatic	Freshwater	freshwater_lake	29.6087	-4.8369
3300021376_52	3300021376	2183920	27	153795	1	1	1	34	97.04	0.25	95.79	HQ	OTU-7829	d__Bacteria;p__Bacteroidota;c__Bacteroidia;o__Chitinophagales;f__Chitinophagaceae;g__;s__	Aquatic	Freshwater	freshwater_lake	29.6087	-4.8369
3300021376_54	3300021376	2100633	53	64146	0	2	0	34	99.46	1.1	93.96	MQ	OTU-17626	d__Bacteria;p__Bacteroidota;c__Bacteroidia;o__Flavobacteriales;f__Crocinitomicaceae;g__UBA952;s__	Aquatic	Freshwater	freshwater_lake	29.6087	-4.8369
3300021376_56	3300021376	2055324	21	202635	1	1	1	32	94.09	0.25	92.84	HQ	OTU-17785	d__Bacteria;p__Bacteroidota;c__Bacteroidia;o__Chitinophagales;f__Chitinophagaceae;g__JJ008;s__	Aquatic	Freshwater	freshwater_lake	29.6087	-4.8369
3300021376_57	3300021376	1947067	44	99664	1	1	1	34	85.14	0	85.14	MQ	OTU-17782	d__Bacteria;p__Verrucomicrobiota;c__Verrucomicrobiae;o__Opitutales;f__UBA953;g__;s__	Aquatic	Freshwater	freshwater_lake	29.6087	-4.8369
3300021376_59	3300021376	1852729	61	63531	1	0	0	47	84.62	4.7	61.12	MQ	OTU-3827	d__Bacteria;p__Actinobacteriota;c__Acidimicrobiia;o__Microtrichales;f__Ilumatobacteraceae;g__UBA2093;s__	Aquatic	Freshwater	freshwater_lake	29.6087	-4.8369
3300021376_78	3300021376	1030791	93	15219	0	0	0	32	72.46	1.1	66.96	MQ	OTU-8329	d__Bacteria;p__Dependentiae;c__Babeliae;o__Babeliales;f__GCA-2401785;g__;s__	Aquatic	Freshwater	freshwater_lake	29.6087	-4.8369
3300021376_71	3300021376	1447354	33	133755	2	2	0	36	88.51	4.05	68.26	MQ	OTU-4741	d__Bacteria;p__Verrucomicrobiota;c__Chlamydiia;o__2-12-FULL-49-11;f__;g__;s__	Aquatic	Freshwater	freshwater_lake	29.6087	-4.8369
3300021376_76	3300021376	1167765	50	52687	1	1	1	49	83.71	0	83.71	MQ	OTU-15246	d__Bacteria;p__Chloroflexota;c__Ellin6529;o__CSP1-4;f__UBA10416;g__UBA10416;s__	Aquatic	Freshwater	freshwater_lake	29.6087	-4.8369
3300021376_74	3300021376	1231706	68	33755	1	1	1	42	97.09	1.94	87.39	HQ	OTU-10954	d__Archaea;p__Crenarchaeota;c__Nitrososphaeria;o__Nitrososphaerales;f__Nitrosopumilaceae;g__Nitrosotenuis;s__	Aquatic	Freshwater	freshwater_lake	29.6087	-4.8369
3300021376_75	3300021376	1165200	172	7478	1	0	0	31	66.92	2.18	56.02	MQ	OTU-5033	d__Bacteria;p__Actinobacteriota;c__Actinobacteria;o__Nanopelagicales;f__AcAMD-5;g__;s__	Aquatic	Freshwater	freshwater_lake	29.6087	-4.8369
3300021376_15	3300021376	6137705	298	42060	0	0	0	49	98.07	1.74	89.37	MQ	OTU-7699	d__Bacteria;p__Acidobacteriota;c__Acidobacteriae;o__Solibacterales;f__Solibacteraceae;g__Bryobacter;s__	Aquatic	Freshwater	freshwater_lake	29.6087	-4.8369
3300021376_16	3300021376	5497016	679	9683	1	2	1	46	84.08	1.84	74.88	MQ	OTU-7700	d__Bacteria;p__Planctomycetota;c__Planctomycetes;o__Pirellulales;f__Pirellulaceae;g__Pirellula;s__	Aquatic	Freshwater	freshwater_lake	29.6087	-4.8369
3300021376_18	3300021376	5370383	54	165500	1	0	1	44	97.75	0.13	97.1	MQ	OTU-6365	d__Bacteria;p__Planctomycetota;c__Planctomycetes;o__Planctomycetales;f__Planctomycetaceae;g__UBA10327;s__	Aquatic	Freshwater	freshwater_lake	29.6087	-4.8369
3300021376_32	3300021376	3438933	68	160301	0	3	0	43	89.37	1.12	83.77	MQ	OTU-9514	d__Bacteria;p__Bdellovibrionota;c__Oligoflexia;o__Silvanigrellales;f__Silvanigrellaceae;g__;s__	Aquatic	Freshwater	freshwater_lake	29.6087	-4.8369
3300021376_39	3300021376	2709288	273	12237	1	1	1	42	86.95	0	86.95	MQ	OTU-7053	d__Bacteria;p__Chloroflexota;c__Chloroflexia;o__Chloroflexales;f__Roseiflexaceae;g__UBA965;s__	Aquatic	Freshwater	freshwater_lake	29.6087	-4.8369
3300021376_34	3300021376	2966465	246	20380	1	1	1	47	84.85	1.14	79.15	MQ	OTU-15772	d__Bacteria;p__Planctomycetota;c__Phycisphaerae;o__Phycisphaerales;f__SM1A02;g__;s__	Aquatic	Freshwater	freshwater_lake	29.6087	-4.8369
3300021376_35	3300021376	2956283	84	68852	1	1	2	35	90.37	0.9	85.87	HQ	OTU-13130	d__Bacteria;p__Bacteroidota;c__Bacteroidia;o__Chitinophagales;f__Chitinophagaceae;g__;s__	Aquatic	Freshwater	freshwater_lake	29.6087	-4.8369
3300020578_64	3300020578	1879600	47	281949	0	0	0	23	87.72	1.72	79.12	MQ	OTU-4842	d__Bacteria;p__Bacteroidota;c__Bacteroidia;o__Chitinophagales;f__Chitinophagaceae;g__;s__	Aquatic	Freshwater	freshwater_lake	29.4853	-4.9054
3300020578_65	3300020578	1807605	39	125842	1	1	1	37	86.15	0	86.15	MQ	OTU-17782	d__Bacteria;p__Verrucomicrobiota;c__Verrucomicrobiae;o__Opitutales;f__UBA953;g__;s__	Aquatic	Freshwater	freshwater_lake	29.4853	-4.9054
3300020578_67	3300020578	1746084	81	46061	1	0	0	35	72.37	1.32	65.77	MQ	OTU-16592	d__Bacteria;p__Actinobacteriota;c__Actinobacteria;o__Nanopelagicales;f__;g__;s__	Aquatic	Freshwater	freshwater_lake	29.4853	-4.9054
3300020578_60	3300020578	2125153	65	68418	1	2	1	57	99.46	0.54	96.76	HQ	OTU-17626	d__Bacteria;p__Bacteroidota;c__Bacteroidia;o__Flavobacteriales;f__Crocinitomicaceae;g__UBA952;s__	Aquatic	Freshwater	freshwater_lake	29.4853	-4.9054
3300020578_61	3300020578	2040815	237	10573	0	0	0	50	79.3	3.85	60.05	MQ	OTU-3827	d__Bacteria;p__Actinobacteriota;c__Acidimicrobiia;o__Microtrichales;f__Ilumatobacteraceae;g__UBA2093;s__	Aquatic	Freshwater	freshwater_lake	29.4853	-4.9054
3300020578_62	3300020578	2064841	15	246060	1	1	1	34	96.06	0	96.06	HQ	OTU-17785	d__Bacteria;p__Bacteroidota;c__Bacteroidia;o__Chitinophagales;f__Chitinophagaceae;g__JJ008;s__	Aquatic	Freshwater	freshwater_lake	29.4853	-4.9054
3300020578_68	3300020578	1751266	61	39238	1	1	1	44	92.67	0	92.67	HQ	OTU-17039	d__Bacteria;p__Actinobacteriota;c__Thermoleophilia;o__Ga0077560;f__Ga0077560;g__;s__	Aquatic	Freshwater	freshwater_lake	29.4853	-4.9054
3300020578_46	3300020578	2701176	226	17165	0	0	0	30	91.37	3.16	75.57	MQ	OTU-3196	d__Bacteria;p__Bacteroidota;c__Bacteroidia;o__Cytophagales;f__Cyclobacteriaceae;g__Algoriphagus;s__	Aquatic	Freshwater	freshwater_lake	29.4853	-4.9054
3300020578_44	3300020578	2906972	39	156994	1	1	1	44	91.4	4.27	70.05	HQ	OTU-6899	d__Bacteria;p__Acidobacteriota;c__Luteitaleia;o__Luteitaleales;f__UBA2999;g__;s__	Aquatic	Freshwater	freshwater_lake	29.4853	-4.9054
3300020578_42	3300020578	2944818	69	102827	2	1	0	40	90.6	0.85	86.35	MQ	OTU-12795	d__Bacteria;p__Cyanobacteriota;c__Sericytochromatia;o__;f__;g__;s__	Aquatic	Freshwater	freshwater_lake	29.4853	-4.9054
3300020578_41	3300020578	2956639	32	161041	1	1	1	35	86.21	0.25	84.96	MQ	OTU-13130	d__Bacteria;p__Bacteroidota;c__Bacteroidia;o__Chitinophagales;f__Chitinophagaceae;g__;s__	Aquatic	Freshwater	freshwater_lake	29.4853	-4.9054
3300020578_37	3300020578	3250519	59	96053	0	3	1	42	87.1	0.7	83.6	MQ	OTU-9514	d__Bacteria;p__Bdellovibrionota;c__Oligoflexia;o__Silvanigrellales;f__Silvanigrellaceae;g__;s__	Aquatic	Freshwater	freshwater_lake	29.4853	-4.9054
3300020578_32	3300020578	3775916	617	6413	1	1	2	38	60.88	1.4	53.88	MQ	OTU-2438	d__Bacteria;p__Myxococcota;c__UBA4248;o__UBA7976;f__UBA1532;g__;s__	Aquatic	Freshwater	freshwater_lake	29.4853	-4.9054
3300020578_31	3300020578	4025052	359	15881	0	1	1	32	55.17	0.86	50.87	MQ	OTU-9672	d__Bacteria;p__Proteobacteria;c__Gammaproteobacteria;o__Betaproteobacteriales;f__Burkholderiaceae;g__;s__	Aquatic	Freshwater	freshwater_lake	29.4853	-4.9054
3300020578_30	3300020578	4224212	328	18254	1	1	1	32	63.73	0	63.73	MQ	OTU-9694	d__Bacteria;p__Myxococcota;c__UBA727;o__UBA727;f__RBG-16-71-12;g__;s__	Aquatic	Freshwater	freshwater_lake	29.4853	-4.9054
3300020578_16	3300020578	5582077	652	10433	1	1	1	48	88.94	4.37	67.09	MQ	OTU-7699	d__Bacteria;p__Acidobacteriota;c__Acidobacteriae;o__Solibacterales;f__Solibacteraceae;g__Bryobacter;s__	Aquatic	Freshwater	freshwater_lake	29.4853	-4.9054
3300020578_19	3300020578	5406134	52	227529	1	0	1	44	97.69	0.13	97.04	MQ	OTU-6365	d__Bacteria;p__Planctomycetota;c__Planctomycetes;o__Planctomycetales;f__Planctomycetaceae;g__UBA10327;s__	Aquatic	Freshwater	freshwater_lake	29.4853	-4.9054
3300020578_45	3300020578	2765487	15	284651	0	1	1	36	99.73	0	99.73	MQ	OTU-3409	d__Bacteria;p__Bacteroidota;c__Bacteroidia;o__Cytophagales;f__Cyclobacteriaceae;g__ELB16-189;s__	Aquatic	Freshwater	freshwater_lake	29.4853	-4.9054
3300020578_78	3300020578	1253189	162	8722	1	2	1	31	65.42	2.43	53.27	MQ	OTU-5033	d__Bacteria;p__Actinobacteriota;c__Actinobacteria;o__Nanopelagicales;f__AcAMD-5;g__;s__	Aquatic	Freshwater	freshwater_lake	29.4853	-4.9054
3300020578_71	3300020578	1420360	212	7524	1	0	0	27	66.22	0	66.22	MQ	OTU-8427	d__Bacteria;p__Verrucomicrobiota;c__Verrucomicrobiae;o__Chthoniobacterales;f__UBA6821;g__;s__	Aquatic	Freshwater	freshwater_lake	29.4853	-4.9054
3300020578_70	3300020578	1725474	74	41085	1	1	1	37	95.07	1.61	87.02	HQ	OTU-910	d__Bacteria;p__Bacteroidota;c__Bacteroidia;o__Flavobacteriales;f__Cryomorphaceae;g__Coccinistipes;s__	Aquatic	Freshwater	freshwater_lake	29.4853	-4.9054
3300020578_77	3300020578	1285864	86	22137	2	4	1	38	60.98	1.29	54.53	MQ	OTU-8429	d__Bacteria;p__Dependentiae;c__Babeliae;o__Babeliales;f__RVW-14;g__;s__	Aquatic	Freshwater	freshwater_lake	29.4853	-4.9054
3300020578_59	3300020578	2157344	108	84687	1	1	1	46	93.07	4.21	72.02	HQ	OTU-1912	d__Bacteria;p__Bacteroidota;c__Bacteroidia;o__Chitinophagales;f__Chitinophagaceae;g__JJ008;s__	Aquatic	Freshwater	freshwater_lake	29.4853	-4.9054
3300020578_58	3300020578	2187216	17	305022	1	1	1	34	97.54	0.25	96.29	HQ	OTU-7829	d__Bacteria;p__Bacteroidota;c__Bacteroidia;o__Chitinophagales;f__Chitinophagaceae;g__;s__	Aquatic	Freshwater	freshwater_lake	29.4853	-4.9054
3300020578_54	3300020578	2342559	120	33973	1	1	1	40	93.32	0.81	89.27	HQ	OTU-3095	d__Bacteria;p__Proteobacteria;c__Gammaproteobacteria;o__Betaproteobacteriales;f__Burkholderiaceae;g__UBA2463;s__	Aquatic	Freshwater	freshwater_lake	29.4853	-4.9054
3300020578_57	3300020578	2217295	18	308433	0	2	0	37	96.99	0.55	94.24	MQ	OTU-5688	d__Bacteria;p__Bacteroidota;c__Kapabacteria;o__Kapabacteriales;f__Kapabacteriaceae;g__UBA10438;s__	Aquatic	Freshwater	freshwater_lake	29.4853	-4.9054
3300020578_50	3300020578	2459483	162	21707	1	1	1	41	93.17	1.46	85.87	HQ	OTU-3094	d__Bacteria;p__Proteobacteria;c__Alphaproteobacteria;o__Rhizobiales;f__Beijerinckiaceae;g__;s__	Aquatic	Freshwater	freshwater_lake	29.4853	-4.9054
3300020578_52	3300020578	2433299	57	72629	1	0	1	35	95.71	0.4	93.71	MQ	OTU-17677	d__Bacteria;p__Bacteroidota;c__Bacteroidia;o__Flavobacteriales;f__GCA-002722245;g__;s__	Aquatic	Freshwater	freshwater_lake	29.4853	-4.9054
3300020578_83	3300020578	1126554	113	12910	0	0	1	31	63.8	2.15	53.05	MQ	OTU-17870	d__Bacteria;p__Proteobacteria;c__Alphaproteobacteria;o__UBA10121;f__;g__;s__	Aquatic	Freshwater	freshwater_lake	29.4853	-4.9054
3300020578_80	3300020578	1191976	46	79195	1	1	1	48	84.18	0.37	82.33	MQ	OTU-15246	d__Bacteria;p__Chloroflexota;c__Ellin6529;o__CSP1-4;f__UBA10416;g__UBA10416;s__	Aquatic	Freshwater	freshwater_lake	29.4853	-4.9054
3300020578_84	3300020578	1120824	35	49002	0	0	0	35	77.72	0.54	75.02	MQ	OTU-16202	d__Bacteria;p__Actinobacteriota;c__Actinobacteria;o__Nanopelagicales;f__AcAMD-5;g__AcAMD-5;s__	Aquatic	Freshwater	freshwater_lake	29.4853	-4.9054
3300020197_89	3300020197	606256	45	18744	1	1	1	45	67.81	1.79	58.86	MQ	OTU-15574	d__Bacteria;p__Patescibacteria;c__Paceibacteria;o__UBA9983;f__Taylorbacteraceae;g__2-02-FULL-48-16;s__	Aquatic	Freshwater	freshwater_lake	29.4853	-4.9054
3300020197_81	3300020197	845928	17	66559	1	0	1	43	77.77	0	77.77	MQ	OTU-14209	d__Bacteria;p__Patescibacteria;c__Paceibacteria;o__UBA6257;f__2-01-FULL-56-20;g__;s__	Aquatic	Freshwater	freshwater_lake	29.4853	-4.9054
3300020197_83	3300020197	656905	36	29126	0	0	0	24	53.98	0	53.98	MQ	OTU-14066	d__Archaea;p__Nanoarchaeota;c__Woesearchaeia;o__Pacearchaeales;f__UBA73;g__;s__	Aquatic	Freshwater	freshwater_lake	29.4853	-4.9054
3300020197_69	3300020197	1441354	253	6054	0	0	0	12	54.32	0.48	51.92	MQ	OTU-17677	d__Bacteria;p__Bacteroidota;c__Bacteroidia;o__Flavobacteriales;f__GCA-2400975;g__;s__	Aquatic	Freshwater	freshwater_lake	29.4853	-4.9054
3300020197_68	3300020197	1529677	8	1011907	1	1	1	34	98.06	1.94	88.36	MQ	OTU-14736	d__Archaea;p__Crenarchaeota;c__Nitrososphaeria;o__Nitrososphaerales;f__UBA57;g__;s__	Aquatic	Freshwater	freshwater_lake	29.4853	-4.9054
3300020197_64	3300020197	1649787	96	28525	2	1	2	38	94.62	1.08	89.22	HQ	OTU-910	d__Bacteria;p__Bacteroidota;c__Bacteroidia;o__Flavobacteriales;f__Cryomorphaceae;g__Coccinistipes;s__	Aquatic	Freshwater	freshwater_lake	29.4853	-4.9054
3300020197_49	3300020197	2184668	136	27089	1	1	1	37	93.75	2.26	82.45	HQ	OTU-3095	d__Bacteria;p__Proteobacteria;c__Gammaproteobacteria;o__Betaproteobacteriales;f__Burkholderiaceae;g__UBA2463;s__	Aquatic	Freshwater	freshwater_lake	29.4853	-4.9054
3300020197_48	3300020197	2202222	51	64212	1	1	1	38	96.7	1.09	91.25	HQ	OTU-5688	d__Bacteria;p__Bacteroidota;c__Kapabacteria;o__Kapabacteriales;f__Kapabacteriaceae;g__UBA10438;s__	Aquatic	Freshwater	freshwater_lake	29.4853	-4.9054
3300020197_44	3300020197	2335836	186	17602	1	1	1	25	96.4	0	96.4	MQ	OTU-13543	d__Bacteria;p__Proteobacteria;c__Gammaproteobacteria;o__Methylococcales;f__Methylomonadaceae;g__Methyloglobulus;s__	Aquatic	Freshwater	freshwater_lake	29.4853	-4.9054
3300020197_40	3300020197	2606339	235	14909	0	1	1	27	79.54	0.99	74.59	MQ	OTU-13130	d__Bacteria;p__Bacteroidota;c__Bacteroidia;o__Chitinophagales;f__Chitinophagaceae;g__;s__	Aquatic	Freshwater	freshwater_lake	29.4853	-4.9054
3300020197_91	3300020197	601592	16	60190	1	1	1	50	71.52	0	71.52	MQ	OTU-1752	d__Bacteria;p__Patescibacteria;c__Paceibacteria;o__UBA6257;f__Harrisonbacteraceae;g__;s__	Aquatic	Freshwater	freshwater_lake	29.4853	-4.9054
3300020197_39	3300020197	2623738	272	13145	1	0	1	36	90.81	3.54	73.11	MQ	OTU-13699	d__Bacteria;p__Proteobacteria;c__Gammaproteobacteria;o__Betaproteobacteriales;f__Burkholderiaceae;g__Rubrivivax;s__	Aquatic	Freshwater	freshwater_lake	29.4853	-4.9054
3300020197_31	3300020197	3599100	71	88125	0	1	1	23	51.08	0	51.08	MQ	OTU-6736	d__Bacteria;p__Planctomycetota;c__Planctomycetes;o__Pirellulales;f__Pirellulaceae;g__;s__	Aquatic	Freshwater	freshwater_lake	29.4853	-4.9054
3300020197_37	3300020197	2689285	106	43195	1	1	1	48	96.7	1.19	90.75	HQ	OTU-8178	d__Bacteria;p__Chloroflexota;c__Dehalococcoidia;o__UBA3495;f__UBA3495;g__;s__	Aquatic	Freshwater	freshwater_lake	29.4853	-4.9054
3300020197_16	3300020197	5345830	40	286338	1	0	1	43	97.75	0.13	97.1	MQ	OTU-6365	d__Bacteria;p__Planctomycetota;c__Planctomycetes;o__Planctomycetales;f__Planctomycetaceae;g__UBA10327;s__	Aquatic	Freshwater	freshwater_lake	29.4853	-4.9054
3300020197_74	3300020197	1142458	58	39592	1	1	1	45	86.11	0	86.11	MQ	OTU-15246	d__Bacteria;p__Chloroflexota;c__Ellin6529;o__CSP1-4;f__UBA10416;g__UBA10416;s__	Aquatic	Freshwater	freshwater_lake	29.4853	-4.9054
3300020197_79	3300020197	927905	192	4588	0	1	1	20	51.72	0	51.72	MQ	OTU-8177	d__Bacteria;p__Planctomycetota;c__Phycisphaerae;o__Phycisphaerales;f__SM1A02;g__;s__	Aquatic	Freshwater	freshwater_lake	29.4853	-4.9054
3300020197_56	3300020197	1918079	217	10204	1	1	1	33	84.51	3.21	68.46	MQ	OTU-16435	d__Bacteria;p__Proteobacteria;c__Gammaproteobacteria;o__Betaproteobacteriales;f__Burkholderiaceae;g__UBA954;s__	Aquatic	Freshwater	freshwater_lake	29.4853	-4.9054
3300020197_57	3300020197	1795526	88	58633	0	0	0	42	96.76	3.88	77.36	MQ	OTU-13551	d__Bacteria;p__Proteobacteria;c__Gammaproteobacteria;o__Betaproteobacteriales;f__Burkholderiaceae;g__UBA2463;s__	Aquatic	Freshwater	freshwater_lake	29.4853	-4.9054
3300020197_52	3300020197	2125562	86	32861	0	2	0	33	99.19	2.16	88.39	MQ	OTU-17626	d__Bacteria;p__Bacteroidota;c__Bacteroidia;o__Flavobacteriales;f__Crocinitomicaceae;g__UBA952;s__	Aquatic	Freshwater	freshwater_lake	29.4853	-4.9054
3300020197_53	3300020197	2085239	16	249155	1	1	1	35	96.06	0.49	93.61	HQ	OTU-17785	d__Bacteria;p__Bacteroidota;c__Bacteroidia;o__Chitinophagales;f__Chitinophagaceae;g__JJ008;s__	Aquatic	Freshwater	freshwater_lake	29.4853	-4.9054
3300020197_51	3300020197	2156746	43	182448	1	1	2	34	96.45	0.99	91.5	HQ	OTU-4842	d__Bacteria;p__Bacteroidota;c__Bacteroidia;o__Chitinophagales;f__Chitinophagaceae;g__;s__	Aquatic	Freshwater	freshwater_lake	29.4853	-4.9054
3300020221_84	3300020221	1170609	194	6328	1	0	0	23	66.5	0.18	65.6	MQ	OTU-910	d__Bacteria;p__Bacteroidota;c__Bacteroidia;o__Flavobacteriales;f__Cryomorphaceae;g__Coccinistipes;s__	Aquatic	Freshwater	freshwater_lake	29.4853	-4.9054
3300020221_86	3300020221	1120011	38	65258	1	1	1	44	86.11	0	86.11	MQ	OTU-15246	d__Bacteria;p__Chloroflexota;c__Ellin6529;o__CSP1-4;f__UBA10416;g__UBA10416;s__	Aquatic	Freshwater	freshwater_lake	29.4853	-4.9054
3300020221_81	3300020221	1303010	243	5646	1	0	1	17	56.06	0.97	51.21	MQ	OTU-7012	d__Bacteria;p__Nitrospirota;c__Thermodesulfovibrionia;o__Thermodesulfovibrionales;f__SM23-35;g__UBA2194;s__	Aquatic	Freshwater	freshwater_lake	29.4853	-4.9054
3300020221_64	3300020221	1943258	271	8542	0	1	0	32	73.59	1.09	68.14	MQ	OTU-14913	d__Bacteria;p__Bacteroidota;c__UBA10030;o__;f__;g__;s__	Aquatic	Freshwater	freshwater_lake	29.4853	-4.9054
3300020221_62	3300020221	2048049	168	16397	0	1	1	35	87.96	0.82	83.86	MQ	OTU-5688	d__Bacteria;p__Bacteroidota;c__Kapabacteria;o__Kapabacteriales;f__Kapabacteriaceae;g__UBA10438;s__	Aquatic	Freshwater	freshwater_lake	29.4853	-4.9054
3300020221_61	3300020221	2073494	30	101894	0	1	1	34	94.09	0	94.09	MQ	OTU-17785	d__Bacteria;p__Bacteroidota;c__Bacteroidia;o__Chitinophagales;f__Chitinophagaceae;g__JJ008;s__	Aquatic	Freshwater	freshwater_lake	29.4853	-4.9054
3300020221_60	3300020221	2113875	67	70258	1	1	1	33	87.55	0	87.55	MQ	OTU-12820	d__Bacteria;p__Bacteroidota;c__Bacteroidia;o__Flavobacteriales;f__Crocinitomicaceae;g__UBA952;s__	Aquatic	Freshwater	freshwater_lake	29.4853	-4.9054
3300020221_41	3300020221	2765106	354	9229	1	0	0	36	82.38	3.06	67.08	MQ	OTU-2436	d__Bacteria;p__Desulfobacterota;c__Desulfobaccia;o__Desulfobaccales;f__0-14-0-80-60-11;g__0-14-0-80-60-11;s__	Aquatic	Freshwater	freshwater_lake	29.4853	-4.9054
3300020221_43	3300020221	2522105	136	38308	1	2	2	43	89.49	4.29	68.04	MQ	OTU-716	d__Bacteria;p__Nitrospirota;c__Nitrospiria;o__Nitrospirales;f__Nitrospiraceae;g__;s__	Aquatic	Freshwater	freshwater_lake	29.4853	-4.9054
3300020221_45	3300020221	2540500	285	11368	1	0	0	29	89.57	1.59	81.62	MQ	OTU-13699	d__Bacteria;p__Proteobacteria;c__Gammaproteobacteria;o__Betaproteobacteriales;f__Burkholderiaceae;g__Aquincola;s__	Aquatic	Freshwater	freshwater_lake	29.4853	-4.9054
3300020221_44	3300020221	2556004	120	45797	1	1	1	47	92.02	1.71	83.47	HQ	OTU-5730	d__Bacteria;p__Actinobacteriota;c__Acidimicrobiia;o__Microtrichales;f__Ilumatobacteraceae;g__Casp-actino8;s__	Aquatic	Freshwater	freshwater_lake	29.4853	-4.9054
3300020221_46	3300020221	2531410	180	22542	1	2	2	46	92.58	3.74	73.88	HQ	OTU-3098	d__Bacteria;p__Firmicutes_D;c__Dethiobacteria;o__DTU022;f__DTU022;g__UBA993;s__	Aquatic	Freshwater	freshwater_lake	29.4853	-4.9054
3300020221_20	3300020221	4814542	460	14443	1	0	0	67	91.77	3.87	72.42	MQ	OTU-10705	d__Bacteria;p__Desulfobacterota;c__Desulfomonilia;o__Desulfomonilales;f__Desulfomonilaceae;g__;s__	Aquatic	Freshwater	freshwater_lake	29.4853	-4.9054
3300020221_27	3300020221	3891491	248	22113	0	1	1	41	90.91	0.91	86.36	MQ	OTU-5090	d__Bacteria;p__Chloroflexota;c__Anaerolineae;o__Anaerolineales;f__;g__;s__	Aquatic	Freshwater	freshwater_lake	29.4853	-4.9054
3300020221_78	3300020221	1418770	56	64851	0	0	0	21	50.15	0	50.15	MQ	OTU-12245	d__Bacteria;p__Proteobacteria;c__Gammaproteobacteria;o__Betaproteobacteriales;f__Hydrogenophilaceae;g__UBA3361;s__	Aquatic	Freshwater	freshwater_lake	29.4853	-4.9054
3300020221_71	3300020221	1697824	84	35890	1	1	1	42	82.05	2.21	71	MQ	OTU-8280	d__Bacteria;p__Actinobacteriota;c__Acidimicrobiia;o__Microtrichales;f__Ilumatobacteraceae;g__UBA2093;s__	Aquatic	Freshwater	freshwater_lake	29.4853	-4.9054
3300020221_72	3300020221	1679998	61	63770	0	0	0	38	95.58	3.06	80.28	MQ	OTU-13551	d__Bacteria;p__Proteobacteria;c__Gammaproteobacteria;o__Betaproteobacteriales;f__Burkholderiaceae;g__UBA2463;s__	Aquatic	Freshwater	freshwater_lake	29.4853	-4.9054
3300020221_53	3300020221	2331366	127	53648	0	1	0	39	93.99	2.19	83.04	MQ	OTU-10321	d__Bacteria;p__Bacteroidota;c__Kapabacteria;o__Kapabacteriales;f__UBA961;g__UBA961;s__	Aquatic	Freshwater	freshwater_lake	29.4853	-4.9054
3300020221_56	3300020221	2251026	117	30750	1	1	1	39	94.21	1.63	86.06	HQ	OTU-3095	d__Bacteria;p__Proteobacteria;c__Gammaproteobacteria;o__Betaproteobacteriales;f__Burkholderiaceae;g__UBA2463;s__	Aquatic	Freshwater	freshwater_lake	29.4853	-4.9054
3300020221_54	3300020221	2298593	197	14931	1	1	1	29	95.01	0.35	93.26	MQ	OTU-13543	d__Bacteria;p__Proteobacteria;c__Gammaproteobacteria;o__Methylococcales;f__Methylomonadaceae;g__Methyloglobulus;s__	Aquatic	Freshwater	freshwater_lake	29.4853	-4.9054
3300020221_55	3300020221	2284105	279	10537	1	1	1	25	86.19	2.26	74.89	MQ	OTU-3196	d__Bacteria;p__Bacteroidota;c__Bacteroidia;o__Cytophagales;f__Cyclobacteriaceae;g__Algoriphagus;s__	Aquatic	Freshwater	freshwater_lake	29.4853	-4.9054
3300020221_58	3300020221	2134966	54	78274	0	2	0	34	97.97	0.54	95.27	MQ	OTU-17626	d__Bacteria;p__Bacteroidota;c__Bacteroidia;o__Flavobacteriales;f__Crocinitomicaceae;g__UBA952;s__	Aquatic	Freshwater	freshwater_lake	29.4853	-4.9054
3300020221_59	3300020221	2116496	40	187859	1	1	2	34	95.96	0.74	92.26	HQ	OTU-4842	d__Bacteria;p__Bacteroidota;c__Bacteroidia;o__Chitinophagales;f__Chitinophagaceae;g__;s__	Aquatic	Freshwater	freshwater_lake	29.4853	-4.9054
3300020221_34	3300020221	3218164	58	89144	1	1	1	46	97.8	1.09	92.35	HQ	OTU-14487	d__Bacteria;p__Bacteroidota;c__UBA10030;o__UBA10030;f__;g__;s__	Aquatic	Freshwater	freshwater_lake	29.4853	-4.9054
3300020221_35	3300020221	3154622	165	30366	1	1	1	42	92.31	0	92.31	HQ	OTU-1947	d__Bacteria;p__Eisenbacteria;c__RBG-16-71-46;o__;f__;g__;s__	Aquatic	Freshwater	freshwater_lake	29.4853	-4.9054
3300020221_38	3300020221	2919207	558	5524	0	0	0	23	64.85	0	64.85	MQ	OTU-6798	d__Bacteria;p__Planctomycetota;c__Planctomycetes;o__Pirellulales;f__Pirellulaceae;g__;s__	Aquatic	Freshwater	freshwater_lake	29.4853	-4.9054
3300020221_65	3300020221	1934662	204	12633	2	1	1	32	85.55	3.94	65.85	MQ	OTU-16435	d__Bacteria;p__Proteobacteria;c__Gammaproteobacteria;o__Betaproteobacteriales;f__Burkholderiaceae;g__UBA954;s__	Aquatic	Freshwater	freshwater_lake	29.4853	-4.9054
3300020221_17	3300020221	5322321	49	202742	1	0	1	45	97.69	0.13	97.04	MQ	OTU-6365	d__Bacteria;p__Planctomycetota;c__Planctomycetes;o__Planctomycetales;f__Planctomycetaceae;g__UBA10327;s__	Aquatic	Freshwater	freshwater_lake	29.4853	-4.9054
3300020603_70	3300020603	2101704	275	8888	1	1	1	19	87.9	0.79	83.95	MQ	OTU-13543	d__Bacteria;p__Proteobacteria;c__Gammaproteobacteria;o__Methylococcales;f__Methylomonadaceae;g__Methyloglobulus;s__	Aquatic	Freshwater	freshwater_lake	29.4853	-4.9054
3300020603_72	3300020603	2083178	265	9244	1	0	0	22	86.19	0.79	82.24	MQ	OTU-17677	d__Bacteria;p__Bacteroidota;c__Bacteroidia;o__Flavobacteriales;f__GCA-002722245;g__;s__	Aquatic	Freshwater	freshwater_lake	29.4853	-4.9054
3300020603_73	3300020603	2070584	13	219799	0	1	1	33	96.06	0	96.06	MQ	OTU-17785	d__Bacteria;p__Bacteroidota;c__Bacteroidia;o__Chitinophagales;f__Chitinophagaceae;g__JJ008;s__	Aquatic	Freshwater	freshwater_lake	29.4853	-4.9054
3300020603_74	3300020603	1985476	234	11151	1	1	1	38	83.49	4.72	59.89	MQ	OTU-16435	d__Bacteria;p__Proteobacteria;c__Gammaproteobacteria;o__Betaproteobacteriales;f__Burkholderiaceae;g__UBA954;s__	Aquatic	Freshwater	freshwater_lake	29.4853	-4.9054
3300020603_76	3300020603	1825510	317	6308	1	0	1	20	67.56	1.9	58.06	MQ	OTU-9724	d__Bacteria;p__Bacteroidota;c__Bacteroidia;o__Bacteroidales;f__vadinHA17;g__;s__	Aquatic	Freshwater	freshwater_lake	29.4853	-4.9054
3300020603_77	3300020603	1838361	256	8470	1	1	2	29	74.1	0.78	70.2	MQ	OTU-3094	d__Bacteria;p__Proteobacteria;c__Alphaproteobacteria;o__Rhizobiales;f__Beijerinckiaceae;g__;s__	Aquatic	Freshwater	freshwater_lake	29.4853	-4.9054
3300020603_79	3300020603	1758468	96	34905	0	1	0	43	96.65	3.79	77.7	MQ	OTU-13551	d__Bacteria;p__Proteobacteria;c__Gammaproteobacteria;o__Betaproteobacteriales;f__Burkholderiaceae;g__UBA2463;s__	Aquatic	Freshwater	freshwater_lake	29.4853	-4.9054
3300020603_19	3300020603	5191968	651	9649	1	1	1	46	87.51	1.12	81.91	MQ	OTU-1250	d__Bacteria;p__Planctomycetota;c__Planctomycetes;o__Planctomycetales;f__Planctomycetaceae;g__;s__	Aquatic	Freshwater	freshwater_lake	29.4853	-4.9054
3300020603_59	3300020603	2357485	151	21343	1	1	1	32	64.12	0	64.12	MQ	OTU-345	d__Bacteria;p__Chloroflexota;c__Anaerolineae;o__Anaerolineales;f__UBA11858;g__;s__	Aquatic	Freshwater	freshwater_lake	29.4853	-4.9054
3300020603_53	3300020603	2665535	253	14482	0	1	0	35	94.77	3.53	77.12	MQ	OTU-3196	d__Bacteria;p__Bacteroidota;c__Bacteroidia;o__Cytophagales;f__Cyclobacteriaceae;g__Algoriphagus;s__	Aquatic	Freshwater	freshwater_lake	29.4853	-4.9054
3300020603_50	3300020603	2711563	200	21913	2	2	0	41	94.28	3.32	77.68	MQ	OTU-3098	d__Bacteria;p__Firmicutes_D;c__Dethiobacteria;o__DTU022;f__DTU022;g__UBA993;s__	Aquatic	Freshwater	freshwater_lake	29.4853	-4.9054
3300020603_57	3300020603	2374294	200	16109	2	1	1	38	95.45	2.44	83.25	MQ	OTU-3092	d__Bacteria;p__Planctomycetota;c__Phycisphaerae;o__SG8-4;f__SG8-4;g__UBA7708;s__	Aquatic	Freshwater	freshwater_lake	29.4853	-4.9054
3300020603_55	3300020603	2574137	162	23774	1	1	1	37	94.09	2.42	81.99	HQ	OTU-2600	d__Bacteria;p__Bacteroidota;c__Bacteroidia;o__Bacteroidales;f__Lentimicrobiaceae;g__;s__	Aquatic	Freshwater	freshwater_lake	29.4853	-4.9054
3300020603_35	3300020603	3516244	163	32390	2	1	1	45	97.8	0	97.8	HQ	OTU-1947	d__Bacteria;p__Gemmatimonadota;c__GCA-2686955;o__;f__;g__;s__	Aquatic	Freshwater	freshwater_lake	29.4853	-4.9054
3300020603_18	3300020603	5324279	46	216483	1	0	1	43	97.75	0.13	97.1	MQ	OTU-6365	d__Bacteria;p__Planctomycetota;c__Planctomycetes;o__Planctomycetales;f__Planctomycetaceae;g__UBA10327;s__	Aquatic	Freshwater	freshwater_lake	29.4853	-4.9054
3300020603_103	3300020603	872531	109	10376	0	0	0	25	62.5	1.1	57	MQ	OTU-3400	d__Bacteria;p__Omnitrophota;c__koll11;o__GIF10;f__UBA6249;g__;s__	Aquatic	Freshwater	freshwater_lake	29.4853	-4.9054
3300020603_61	3300020603	2336563	117	35562	1	1	1	39	93.75	1.93	84.1	HQ	OTU-3095	d__Bacteria;p__Proteobacteria;c__Gammaproteobacteria;o__Betaproteobacteriales;f__Burkholderiaceae;g__UBA2463;s__	Aquatic	Freshwater	freshwater_lake	29.4853	-4.9054
3300020603_95	3300020603	1119993	47	45740	1	1	1	46	84.72	1.39	77.77	MQ	OTU-15246	d__Bacteria;p__Chloroflexota;c__Ellin6529;o__CSP1-4;f__UBA10416;g__UBA10416;s__	Aquatic	Freshwater	freshwater_lake	29.4853	-4.9054
3300020603_67	3300020603	2125327	84	44552	1	1	1	36	98.51	1.08	93.11	HQ	OTU-17626	d__Bacteria;p__Bacteroidota;c__Bacteroidia;o__Flavobacteriales;f__Crocinitomicaceae;g__UBA952;s__	Aquatic	Freshwater	freshwater_lake	29.4853	-4.9054
3300020603_65	3300020603	2204265	46	76534	1	1	1	38	96.99	0.82	92.89	HQ	OTU-5688	d__Bacteria;p__Bacteroidota;c__Kapabacteria;o__Kapabacteriales;f__Kapabacteriaceae;g__UBA10438;s__	Aquatic	Freshwater	freshwater_lake	29.4853	-4.9054
3300020603_63	3300020603	2289275	347	7341	0	0	0	38	85.44	1.45	78.19	MQ	OTU-11974	d__Bacteria;p__Proteobacteria;c__Gammaproteobacteria;o__Betaproteobacteriales;f__Burkholderiaceae;g__;s__	Aquatic	Freshwater	freshwater_lake	29.4853	-4.9054
3300020603_60	3300020603	2338178	145	35847	0	1	0	40	94.81	3.57	76.96	MQ	OTU-10321	d__Bacteria;p__Bacteroidota;c__Kapabacteria;o__Kapabacteriales;f__UBA961;g__UBA961;s__	Aquatic	Freshwater	freshwater_lake	29.4853	-4.9054
3300020603_69	3300020603	2121335	40	219711	1	1	1	32	96.06	0.74	92.36	HQ	OTU-4842	d__Bacteria;p__Bacteroidota;c__Bacteroidia;o__Chitinophagales;f__Chitinophagaceae;g__;s__	Aquatic	Freshwater	freshwater_lake	29.4853	-4.9054
3300020603_68	3300020603	2134558	354	6529	1	0	0	36	68.68	1.83	59.53	MQ	OTU-346	d__Bacteria;p__AABM5-125-24;c__AABM5-125-24;o__AABM5-125-24;f__AABM5-125-24;g__;s__	Aquatic	Freshwater	freshwater_lake	29.4853	-4.9054
3300020603_41	3300020603	3215016	232	21297	1	1	1	47	93.53	3.23	77.38	HQ	OTU-11359	d__Bacteria;p__Desulfobacterota_B;c__;o__;f__;g__;s__	Aquatic	Freshwater	freshwater_lake	29.4853	-4.9054
3300020603_40	3300020603	3233426	450	7944	1	0	1	33	77.27	2.05	67.02	MQ	OTU-5090	d__Bacteria;p__Chloroflexota;c__Anaerolineae;o__Anaerolineales;f__;g__;s__	Aquatic	Freshwater	freshwater_lake	29.4853	-4.9054
3300020603_44	3300020603	2971369	297	12457	1	1	0	36	85.17	0.56	82.37	MQ	OTU-9514	d__Bacteria;p__Bdellovibrionota;c__Oligoflexia;o__Silvanigrellales;f__Silvanigrellaceae;g__;s__	Aquatic	Freshwater	freshwater_lake	29.4853	-4.9054
3300020603_46	3300020603	2898425	177	25838	1	0	0	33	86.7	0.84	82.5	MQ	OTU-13130	d__Bacteria;p__Bacteroidota;c__Bacteroidia;o__Chitinophagales;f__Chitinophagaceae;g__;s__	Aquatic	Freshwater	freshwater_lake	29.4853	-4.9054
3300020603_23	3300020603	4714788	211	39225	0	0	0	41	94.09	1.29	87.64	MQ	OTU-10705	d__Bacteria;p__Desulfobacterota;c__Desulfomonilia;o__Desulfomonilales;f__Desulfomonilaceae;g__;s__	Aquatic	Freshwater	freshwater_lake	29.4853	-4.9054
3300020603_24	3300020603	4677394	220	36852	1	1	1	40	87.42	3.87	68.07	MQ	OTU-10710	d__Bacteria;p__Desulfobacterota;c__BSN033;o__SM23-61;f__SM23-61;g__;s__	Aquatic	Freshwater	freshwater_lake	29.4853	-4.9054
3300020603_118	3300020603	618162	13	127090	1	1	1	47	62.16	0	62.16	MQ	OTU-15213	d__Bacteria;p__Patescibacteria;c__Paceibacteria;o__UBA6257;f__;g__;s__	Aquatic	Freshwater	freshwater_lake	29.4853	-4.9054
3300020603_85	3300020603	1407215	233	6403	1	0	0	26	54.31	0	54.31	MQ	OTU-12795	d__Bacteria;p__Cyanobacteriota;c__Sericytochromatia;o__;f__;g__;s__	Aquatic	Freshwater	freshwater_lake	29.4853	-4.9054
3300020603_81	3300020603	1677720	98	29567	1	1	2	36	93.91	1.25	87.66	HQ	OTU-910	d__Bacteria;p__Bacteroidota;c__Bacteroidia;o__Flavobacteriales;f__Cryomorphaceae;g__Coccinistipes;s__	Aquatic	Freshwater	freshwater_lake	29.4853	-4.9054
3300020603_134	3300020603	374596	70	5572	0	1	1	29	50.9	0	50.9	MQ	OTU-15574	d__Bacteria;p__Patescibacteria;c__Paceibacteria;o__UBA9983;f__Taylorbacteraceae;g__2-02-FULL-48-16;s__	Aquatic	Freshwater	freshwater_lake	29.4853	-4.9054
3300020222_96	3300020222	1140478	49	39981	1	1	1	45	82.87	0.46	80.57	MQ	OTU-15246	d__Bacteria;p__Chloroflexota;c__Ellin6529;o__CSP1-4;f__UBA10416;g__UBA10416;s__	Aquatic	Freshwater	freshwater_lake	29.4853	-4.9054
3300020222_90	3300020222	1369045	194	7848	1	1	0	27	79.19	2.07	68.84	MQ	OTU-3495	d__Bacteria;p__Chloroflexota;c__Dehalococcoidia;o__Dehalococcoidales;f__RBG-16-60-22;g__;s__	Aquatic	Freshwater	freshwater_lake	29.4853	-4.9054
3300020222_98	3300020222	1091767	224	4906	0	0	0	17	55	0.54	52.3	MQ	OTU-3092	d__Bacteria;p__Planctomycetota;c__Phycisphaerae;o__SG8-4;f__SG8-4;g__UBA7708;s__	Aquatic	Freshwater	freshwater_lake	29.4853	-4.9054
3300020222_77	3300020222	1743625	131	20301	1	0	1	25	60.93	1.09	55.48	MQ	OTU-10988	d__Bacteria;p__Bacteroidota;c__Ignavibacteria;o__SJA-28;f__B-1AR;g__;s__	Aquatic	Freshwater	freshwater_lake	29.4853	-4.9054
3300020222_36	3300020222	3405716	192	31896	1	1	1	48	89.09	2	79.09	MQ	OTU-345	d__Bacteria;p__Chloroflexota;c__Anaerolineae;o__Anaerolineales;f__UBA11858;g__;s__	Aquatic	Freshwater	freshwater_lake	29.4853	-4.9054
3300020222_38	3300020222	3161580	220	20244	2	1	1	44	86.01	0.33	84.36	MQ	OTU-9514	d__Bacteria;p__Bdellovibrionota;c__Oligoflexia;o__Silvanigrellales;f__Silvanigrellaceae;g__;s__	Aquatic	Freshwater	freshwater_lake	29.4853	-4.9054
3300020222_55	3300020222	2319789	234	12669	1	2	1	39	88.35	2.05	78.1	MQ	OTU-3098	d__Bacteria;p__Firmicutes_D;c__Dethiobacteria;o__DTU022;f__DTU022;g__UBA993;s__	Aquatic	Freshwater	freshwater_lake	29.4853	-4.9054
3300020222_23	3300020222	5358280	46	185339	1	0	1	44	97.75	0.13	97.1	MQ	OTU-6365	d__Bacteria;p__Planctomycetota;c__Planctomycetes;o__Planctomycetales;f__Planctomycetaceae;g__UBA10327;s__	Aquatic	Freshwater	freshwater_lake	29.4853	-4.9054
3300020222_26	3300020222	4314703	700	6733	1	0	0	34	79.71	2.53	67.06	MQ	OTU-1250	d__Bacteria;p__Planctomycetota;c__Planctomycetes;o__Planctomycetales;f__Planctomycetaceae;g__;s__	Aquatic	Freshwater	freshwater_lake	29.4853	-4.9054
3300020222_78	3300020222	1705846	83	29458	1	1	1	37	94.62	1.88	85.22	HQ	OTU-910	d__Bacteria;p__Bacteroidota;c__Bacteroidia;o__Flavobacteriales;f__Cryomorphaceae;g__Coccinistipes;s__	Aquatic	Freshwater	freshwater_lake	29.4853	-4.9054
3300020222_74	3300020222	1897689	229	10471	0	1	1	45	85.29	1.16	79.49	MQ	OTU-17146	d__Bacteria;p__Cloacimonadota;c__Cloacimonadia;o__Cloacimonadales;f__Cloacimonadaceae;g__;s__	Aquatic	Freshwater	freshwater_lake	29.4853	-4.9054
3300020222_76	3300020222	1782394	96	47460	0	2	1	40	96.11	4.49	73.66	MQ	OTU-13551	d__Bacteria;p__Proteobacteria;c__Gammaproteobacteria;o__Betaproteobacteriales;f__Burkholderiaceae;g__UBA2463;s__	Aquatic	Freshwater	freshwater_lake	29.4853	-4.9054
3300020222_70	3300020222	2085385	247	10296	0	0	0	28	82.87	1.34	76.17	MQ	OTU-3094	d__Bacteria;p__Proteobacteria;c__Alphaproteobacteria;o__Rhizobiales;f__Beijerinckiaceae;g__;s__	Aquatic	Freshwater	freshwater_lake	29.4853	-4.9054
3300020222_73	3300020222	2026763	100	35987	1	1	1	39	90.03	0.99	85.08	HQ	OTU-13633	d__Bacteria;p__Chloroflexota;c__Dehalococcoidia;o__UBA2777;f__RBG-13-53-26;g__RBG-13-53-26;s__	Aquatic	Freshwater	freshwater_lake	29.4853	-4.9054
3300020222_72	3300020222	2044982	256	9787	1	1	1	31	82.93	4.09	62.48	MQ	OTU-16435	d__Bacteria;p__Proteobacteria;c__Gammaproteobacteria;o__Betaproteobacteriales;f__Burkholderiaceae;g__UBA954;s__	Aquatic	Freshwater	freshwater_lake	29.4853	-4.9054
3300020222_57	3300020222	2316244	180	15893	0	0	0	30	92.3	0.73	88.65	MQ	OTU-17677	d__Bacteria;p__Bacteroidota;c__Bacteroidia;o__Flavobacteriales;f__GCA-002722245;g__;s__	Aquatic	Freshwater	freshwater_lake	29.4853	-4.9054
3300020222_56	3300020222	2319629	119	33458	1	1	1	38	94.16	0.68	90.76	HQ	OTU-3095	d__Bacteria;p__Proteobacteria;c__Gammaproteobacteria;o__Betaproteobacteriales;f__Burkholderiaceae;g__UBA2463;s__	Aquatic	Freshwater	freshwater_lake	29.4853	-4.9054
3300020222_88	3300020222	1349444	70	27284	1	1	1	41	97.82	2.34	86.12	MQ	OTU-16902	d__Archaea;p__Crenarchaeota;c__Methanomethylicia;o__Methanomethyliales;f__Methanomethyliaceae;g__;s__	Aquatic	Freshwater	freshwater_lake	29.4853	-4.9054
3300020222_39	3300020222	3122293	273	14696	1	1	1	45	97.19	2.2	86.19	HQ	OTU-346	d__Bacteria;p__AABM5-125-24;c__AABM5-125-24;o__AABM5-125-24;f__AABM5-125-24;g__;s__	Aquatic	Freshwater	freshwater_lake	29.4853	-4.9054
3300020222_28	3300020222	4442798	279	25336	1	1	1	37	89.6	3.24	73.4	MQ	OTU-16914	d__Bacteria;p__Chloroflexota;c__Anaerolineae;o__UBA4142;f__UBA4142;g__UBA4142;s__	Aquatic	Freshwater	freshwater_lake	29.4853	-4.9054
3300020222_29	3300020222	4191055	458	12222	0	1	1	37	82.87	0.82	78.77	MQ	OTU-10705	d__Bacteria;p__Desulfobacterota;c__Desulfomonilia;o__Desulfomonilales;f__Desulfomonilaceae;g__;s__	Aquatic	Freshwater	freshwater_lake	29.4853	-4.9054
3300020222_46	3300020222	2737063	144	35917	0	0	0	28	79.04	0.74	75.34	MQ	OTU-13130	d__Bacteria;p__Bacteroidota;c__Bacteroidia;o__Chitinophagales;f__Chitinophagaceae;g__;s__	Aquatic	Freshwater	freshwater_lake	29.4853	-4.9054
3300020222_47	3300020222	2642701	211	19095	0	0	0	33	93.77	4.21	72.72	MQ	OTU-13699	d__Bacteria;p__Proteobacteria;c__Gammaproteobacteria;o__Betaproteobacteriales;f__Burkholderiaceae;g__Rubrivivax;s__	Aquatic	Freshwater	freshwater_lake	29.4853	-4.9054
3300020222_40	3300020222	2221839	116	26288	1	0	1	27	83.07	1.2	77.07	MQ	OTU-13021	d__Archaea;p__Thermoplasmatota;c__CG49143;o__;f__;g__;s__	Aquatic	Freshwater	freshwater_lake	29.4853	-4.9054
3300020222_59	3300020222	2279354	131	36627	0	1	0	36	94.81	0.55	92.06	MQ	OTU-10321	d__Bacteria;p__Bacteroidota;c__Kapabacteria;o__Kapabacteriales;f__UBA961;g__UBA961;s__	Aquatic	Freshwater	freshwater_lake	29.4853	-4.9054
3300020222_114	3300020222	645511	103	6847	0	1	0	10	65.79	1.25	59.54	MQ	OTU-12450	d__Archaea;p__Nanoarchaeota;c__Aenigmarchaeia;o__;f__;g__;s__	Aquatic	Freshwater	freshwater_lake	29.4853	-4.9054
3300020222_68	3300020222	2108261	16	225954	1	0	0	34	96.06	0	96.06	MQ	OTU-17785	d__Bacteria;p__Bacteroidota;c__Bacteroidia;o__Chitinophagales;f__Chitinophagaceae;g__JJ008;s__	Aquatic	Freshwater	freshwater_lake	29.4853	-4.9054
3300020222_66	3300020222	2105241	81	49351	0	2	0	35	98.38	2.16	87.58	MQ	OTU-17626	d__Bacteria;p__Bacteroidota;c__Bacteroidia;o__Flavobacteriales;f__Crocinitomicaceae;g__UBA952;s__	Aquatic	Freshwater	freshwater_lake	29.4853	-4.9054
3300020222_64	3300020222	2214921	27	282688	1	1	1	39	96.99	0.56	94.19	HQ	OTU-5688	d__Bacteria;p__Bacteroidota;c__Kapabacteria;o__Kapabacteriales;f__Kapabacteriaceae;g__UBA10438;s__	Aquatic	Freshwater	freshwater_lake	29.4853	-4.9054
3300020222_65	3300020222	2151093	39	282071	1	1	1	32	96.95	0.25	95.7	HQ	OTU-4842	d__Bacteria;p__Bacteroidota;c__Bacteroidia;o__Chitinophagales;f__Chitinophagaceae;g__;s__	Aquatic	Freshwater	freshwater_lake	29.4853	-4.9054
3300020222_62	3300020222	2242916	71	51493	1	1	1	32	91.33	2.95	76.58	HQ	OTU-12820	d__Bacteria;p__Bacteroidota;c__Bacteroidia;o__Flavobacteriales;f__Crocinitomicaceae;g__UBA952;s__	Aquatic	Freshwater	freshwater_lake	29.4853	-4.9054
3300020222_60	3300020222	2277851	325	8041	1	1	1	23	83.44	1.5	75.94	MQ	OTU-11974	d__Bacteria;p__Proteobacteria;c__Gammaproteobacteria;o__Betaproteobacteriales;f__Burkholderiaceae;g__;s__	Aquatic	Freshwater	freshwater_lake	29.4853	-4.9054
3300020222_84	3300020222	1515178	55	46529	1	1	1	44	87.28	1.14	81.58	MQ	OTU-7102	d__Bacteria;p__Omnitrophota;c__koll11;o__GIF10;f__UBA6249;g__;s__	Aquatic	Freshwater	freshwater_lake	29.4853	-4.9054
3300020196_37	3300020196	2681719	220	18090	0	0	0	37	95.85	4.16	75.05	MQ	OTU-11974	d__Bacteria;p__Proteobacteria;c__Gammaproteobacteria;o__Betaproteobacteriales;f__Burkholderiaceae;g__;s__	Aquatic	Freshwater	freshwater_lake	29.4853	-4.9054
3300020196_36	3300020196	2682790	230	17013	0	1	0	33	93.33	3.1	77.83	MQ	OTU-3196	d__Bacteria;p__Bacteroidota;c__Bacteroidia;o__Cytophagales;f__Cyclobacteriaceae;g__Algoriphagus;s__	Aquatic	Freshwater	freshwater_lake	29.4853	-4.9054
3300020196_34	3300020196	2755147	52	71960	0	0	0	30	85.69	0.25	84.44	MQ	OTU-13130	d__Bacteria;p__Bacteroidota;c__Bacteroidia;o__Chitinophagales;f__Chitinophagaceae;g__;s__	Aquatic	Freshwater	freshwater_lake	29.4853	-4.9054
3300020196_33	3300020196	2801536	46	95157	1	1	1	40	87.13	3.42	70.03	MQ	OTU-6899	d__Bacteria;p__Acidobacteriota;c__Luteitaleia;o__Luteitaleales;f__UBA2999;g__;s__	Aquatic	Freshwater	freshwater_lake	29.4853	-4.9054
3300020196_39	3300020196	2431554	170	20792	1	1	1	41	92.08	1.25	85.83	HQ	OTU-3094	d__Bacteria;p__Proteobacteria;c__Alphaproteobacteria;o__Rhizobiales;f__Beijerinckiaceae;g__;s__	Aquatic	Freshwater	freshwater_lake	29.4853	-4.9054
3300020196_18	3300020196	3703513	117	61304	1	1	1	43	89.27	1.38	82.37	MQ	OTU-10558	d__Bacteria;p__Verrucomicrobiota;c__Verrucomicrobiae;o__Pedosphaerales;f__UBA9464;g__UBA9464;s__	Aquatic	Freshwater	freshwater_lake	29.4853	-4.9054
3300020196_10	3300020196	5414531	53	208786	1	0	1	44	97.75	0.13	97.1	MQ	OTU-6365	d__Bacteria;p__Planctomycetota;c__Planctomycetes;o__Planctomycetales;f__Planctomycetaceae;g__UBA10327;s__	Aquatic	Freshwater	freshwater_lake	29.4853	-4.9054
3300020196_72	3300020196	935201	130	8600	1	1	1	26	52.8	0.18	51.9	MQ	OTU-5033	d__Bacteria;p__Actinobacteriota;c__Actinobacteria;o__Nanopelagicales;f__AcAMD-5;g__;s__	Aquatic	Freshwater	freshwater_lake	29.4853	-4.9054
3300020196_55	3300020196	1879435	77	77040	0	2	0	43	97.08	3.31	80.53	MQ	OTU-13551	d__Bacteria;p__Proteobacteria;c__Gammaproteobacteria;o__Betaproteobacteriales;f__Burkholderiaceae;g__UBA2463;s__	Aquatic	Freshwater	freshwater_lake	29.4853	-4.9054
3300020196_56	3300020196	1841643	10	345053	1	1	1	32	90.15	0	90.15	HQ	OTU-17785	d__Bacteria;p__Bacteroidota;c__Bacteroidia;o__Chitinophagales;f__Chitinophagaceae;g__JJ008;s__	Aquatic	Freshwater	freshwater_lake	29.4853	-4.9054
3300020196_52	3300020196	2060242	54	70292	1	2	1	35	96.76	1.62	88.66	HQ	OTU-17626	d__Bacteria;p__Bacteroidota;c__Bacteroidia;o__Flavobacteriales;f__Crocinitomicaceae;g__UBA952;s__	Aquatic	Freshwater	freshwater_lake	29.4853	-4.9054
3300020196_22	3300020196	3223846	136	33016	2	1	0	42	87.69	0.28	86.29	MQ	OTU-9514	d__Bacteria;p__Bdellovibrionota;c__Oligoflexia;o__Silvanigrellales;f__Silvanigrellaceae;g__;s__	Aquatic	Freshwater	freshwater_lake	29.4853	-4.9054
3300020196_29	3300020196	2985465	241	23593	1	1	1	61	93.37	1.7	84.87	HQ	OTU-15772	d__Bacteria;p__Planctomycetota;c__Phycisphaerae;o__Phycisphaerales;f__SM1A02;g__;s__	Aquatic	Freshwater	freshwater_lake	29.4853	-4.9054
3300020196_68	3300020196	1112298	43	69433	1	1	1	38	81.4	1.39	74.45	MQ	OTU-15246	d__Bacteria;p__Chloroflexota;c__Ellin6529;o__CSP1-4;f__UBA10416;g__UBA10416;s__	Aquatic	Freshwater	freshwater_lake	29.4853	-4.9054
3300020196_64	3300020196	1294969	26	128269	0	0	0	12	50.62	0	50.62	MQ	OTU-7829	d__Bacteria;p__Bacteroidota;c__Bacteroidia;o__Chitinophagales;f__Chitinophagaceae;g__;s__	Aquatic	Freshwater	freshwater_lake	29.4853	-4.9054
3300020196_66	3300020196	1192672	48	50412	1	1	1	40	97.09	0.97	92.24	HQ	OTU-10954	d__Archaea;p__Crenarchaeota;c__Nitrososphaeria;o__Nitrososphaerales;f__Nitrosopumilaceae;g__Nitrosotenuis;s__	Aquatic	Freshwater	freshwater_lake	29.4853	-4.9054
3300020196_61	3300020196	1348513	170	9083	0	0	0	32	60.06	0.09	59.61	MQ	OTU-17039	d__Bacteria;p__Actinobacteriota;c__Thermoleophilia;o__Ga0077560;f__Ga0077560;g__;s__	Aquatic	Freshwater	freshwater_lake	29.4853	-4.9054
3300020196_46	3300020196	2262160	95	42487	1	1	1	41	93.75	1.34	87.05	HQ	OTU-3095	d__Bacteria;p__Proteobacteria;c__Gammaproteobacteria;o__Betaproteobacteriales;f__Burkholderiaceae;g__UBA2463;s__	Aquatic	Freshwater	freshwater_lake	29.4853	-4.9054
3300020196_44	3300020196	2291378	156	27681	0	1	1	41	94.81	0.55	92.06	MQ	OTU-10321	d__Bacteria;p__Bacteroidota;c__Kapabacteria;o__Kapabacteriales;f__UBA961;g__UBA961;s__	Aquatic	Freshwater	freshwater_lake	29.4853	-4.9054
3300020196_45	3300020196	2270575	183	16155	0	0	0	27	93.04	0.48	90.64	MQ	OTU-17677	d__Bacteria;p__Bacteroidota;c__Bacteroidia;o__Flavobacteriales;f__GCA-002722245;g__;s__	Aquatic	Freshwater	freshwater_lake	29.4853	-4.9054
3300020196_41	3300020196	2349445	77	63689	1	1	1	29	95.66	3.69	77.21	MQ	OTU-12820	d__Bacteria;p__Bacteroidota;c__Bacteroidia;o__Flavobacteriales;f__Crocinitomicaceae;g__UBA952;s__	Aquatic	Freshwater	freshwater_lake	29.4853	-4.9054
3300020196_48	3300020196	2203029	39	211545	1	1	2	34	96.55	0.25	95.3	HQ	OTU-4842	d__Bacteria;p__Bacteroidota;c__Bacteroidia;o__Chitinophagales;f__Chitinophagaceae;g__;s__	Aquatic	Freshwater	freshwater_lake	29.4853	-4.9054
3300020196_49	3300020196	2203022	17	198803	0	2	0	36	96.98	0.55	94.23	MQ	OTU-5688	d__Bacteria;p__Bacteroidota;c__Kapabacteria;o__Kapabacteriales;f__Kapabacteriaceae;g__UBA10438;s__	Aquatic	Freshwater	freshwater_lake	29.4853	-4.9054
3300020196_59	3300020196	1672404	87	32440	1	1	1	36	92.29	0	92.29	HQ	OTU-910	d__Bacteria;p__Bacteroidota;c__Bacteroidia;o__Flavobacteriales;f__Cryomorphaceae;g__Coccinistipes;s__	Aquatic	Freshwater	freshwater_lake	29.4853	-4.9054
3300020196_57	3300020196	1711703	94	96676	1	1	1	33	75.25	1.49	67.8	MQ	OTU-1912	d__Bacteria;p__Bacteroidota;c__Bacteroidia;o__Chitinophagales;f__Chitinophagaceae;g__JJ008;s__	Aquatic	Freshwater	freshwater_lake	29.4853	-4.9054
3300021093_50	3300021093	2171250	12	313510	1	1	1	34	97.04	0.25	95.79	HQ	OTU-7829	d__Bacteria;p__Bacteroidota;c__Bacteroidia;o__Chitinophagales;f__Chitinophagaceae;g__;s__	Aquatic	Freshwater	freshwater_lake	29.514	-5.5789
[truncated: 26,113 more rows]

## Sheet: Figure1d
Figure 1d primer coverage in 3,341 Burkholderia pseudomallei genome assemblies
Primer	%perfect.macth	%1.mismatch	%2.mismatches	%3to5.mismatches	%>10.mismatches	%no.match
TSS1	99.5	0.33	0	0	0	0.12
[truncated: 3,345 more rows]

## Sheet: Figure2a-c
Figure 2a&b Limit of detection of qPCR, and CRISPR-BP34 compared to qPCR assay in mixed species DNA
[truncated: 30 more rows]

[truncated: 11 more sheets: Figure3a-c, Figure4b, Figure4c-e, Figure5a, Figure 6b-c, Figure6d, Figure6e, Table 1, Supplementary Figure 2, Supplementary Figure5, Supplementary Figure6]
